# Supplementary material for: Diversity and conservation of the genome architecture of phages infecting the Alphaproteobacteria
Source: Microbiol Spectr. 2023 Nov 22;12(1):e02827-23. doi: 10.1128/spectrum.02827-23 (PMC10783043; doi:10.1128/spectrum.02827-23)
Supplement: Table S1 — Names and identifiers of all strains used in this study. [file spectrum.02827-23-s0004.xlsx]

## Sheet: Data
Table S1: Names and identifiers of all strains used in this study.
Cluster	Phage Name	Host	Type	Lytic/ Temperate	Size	GC%	ORFs	tRNA	Accession Number	Ref.
A	Rhodobacter phage RcRhea	Rhodobacter capsulatus YW1			36065	65.5	45	0	NC_028954.1	-1
A	Rhodobacter phage RcSaxon	Rhodobacter capsulatus YW1			36081	65.4	46	0	KT253150.1	-2
A	Rhodobacter phage RcCronus	Rhodobacter capsulatus YW1			35985	65.4	44	0	KR935217.1
B	Liberibacter phage SC1	Candidatus Liberibacter asiaticus UF506	P		40048	41.2	40	0	HQ377372
B	Liberibacter phage SC2	Candidatus Liberibacter asiaticus UF506	P		38552	39.4	47	0	HQ377373	-3
B	Liberibacter phage FP2	Candidatus Liberibacter asiaticus Psy62	P		38997	39.3	45	0	JF773396
C	Brucella phage Bk	Brucella melitensis	P		38253	48.2	56	0	KC556893	-4
C	Brucella phage Fz	Brucella abortus	P		41142	48.2	58	0	KC556894	Hammerl
C	Brucella phage Pr	Brucella melitensis 16M	P		38253	48.2	57	0	JN939332	Flores
C	Brucella phage R/C	Brucella canis	P		38253	48.2	56	0	KC556895	-4
C	Brucella phage S708	Brucella suis S708	P		38253	48.2	56	0	KC556896	-5
C	Brucella phage F1	Brucella sp.	P		41143	48.2	58	0	HG428758
C	Brucella phage Tbilisi Tb	Brucella abortus 544	P		41148	48.2	58	0	JN939331
C	Brucella phage Wb	Brucella abortus	P		38253	48.2	56	0	KC556898
C	Brucella phage 02_141	Brucella abortus 141	P		41143	48.2	58	0	KJ133689.1
C	Brucella phage 02_19	Brucella abortus S19	P		41143	48.2	58	0	KJ133688.1
C	Brucella phage 1066_141	Brucella abortus 141	P		41143	48.2	58	0	KJ133703.1
C	Brucella phage 1066_19	Brucella abortus S19	P		41143	48.2	58	0	KJ133702.1
C	Brucella phage 110_141	Brucella abortus 141	P		41143	48.2	58	0	KJ133693.1
C	Brucella phage 110_19	Brucella abortus S19	P		41142	48.2	58	0	KJ133692.1
C	Brucella phage 11sa_141	Brucella abortus 141	P		41142	48.2	58	0	KJ133691.1
C	Brucella phage 11sa_19	Brucella abortus S19	P		41143	48.2	58	0	KJ133690.1
C	Brucella phage 141_141	Brucella abortus 141	P		41143	48.2	58	0	KJ133695.1
C	Brucella phage 141_19	Brucella abortus S19	P		41143	48.2	58	0	KJ133694.1
C	Brucella phage 177_141	Brucella abortus S19	P		41142	48.2	57	0	KJ133697.1
C	Brucella phage 177_19	Brucella abortus S19	P		41142	48.2	58	0	KJ133696.1
C	Brucella phage 281_141	Brucella abortus 141	P		41143	48.2	58	0	KJ133699.1
C	Brucella phage 281_19	Brucella abortus S19	P		41143	48.2	58	0	KJ133698.1
C	Brucella phage 544_141	Brucella abortus 141	P		41142	48.2	58	0	KJ133701.1	Kropinski
C	Brucella phage 544_19	Brucella abortus S19	P		41142	48.2	58	0	KJ133700.1
C	Brucella phage V_141	Brucella abortus 141	P		41142	48.2	58	0	KJ133707.1	Dziewit
C	Brucella phage V_19	Brucella abortus S19	P		41143	48.2	58	0	KJ133706.1
D	Roseophage SIO1	Roseobacter SIO67	P		39906	46.2	34	0	AF189021
D	Celeribacter phage P12053L	Celeribacter sp. IMCC12053			38889	46.1	56	0	NC_018280.1
E1	Rhodobacter phage RC1	Rhodobacter sp. E32	S		39573	62.3	56	0	JF974308	Ankrah 2014B
E1	Rhodovulum phage RS1	Rhodovulum sp. P122A	S		40231	62.1	56	0	NC_020866	-6
E2	Rhodobacter phage RcapMu	Rhodobacter capsulatus SB1003	S		39283	64.9	58	0	JN190960
F	Pelagibacter phage HTVC011P	Pelagibacter ubique HTCC1062	P		39921	32	45	0	KC465900	Zhao
F	Pelagibacter phage HTVC019P	Pelagibacter ubique HTCC1062	P		42084	34	59	0	KC465901	Zhao
G	Sulfitobacter phage pCB2047-C	Sulfitobacter sp. CB2047	P		40931	59	73	0	HQ317384	Kang
G	Sulfitobacter phage pCB2047-A	Sulfitobacter sp. CB2047	P		40929	58.8	72	0	HQ332142
G	Sulfitobacter phage NYA-2014a	Sulfitobacter sp. CB2047	?		42092	58.5	71	0	KM233261
H1	Rhodobacter phage RcTitan	Rhodobacter capsulatus YW1			44496	55.1	61	0	NC_029097.1	Ankrah
H1	Rhodobacter phage RcSpartan	Paracoccus sp. HS3			44194	54.9	61	0	KR935215.1
H2	Paracoccus phage vB_PmaS_IMEP1	Paracoccus marcusii JL-65	S		42093	56.4	52	0	KP162168
I	Caulobacter phage Cd1	Caulobacter vibrioides CB13B1a	P		41581	61.21	47	0	GU393987	-7
I	Caulobacter phage Percy	Caulobacter sp.			44974	60.9	55	0	NC_029092.1
J	Rhizobium phage RHEph02	Rhizobium etli Brasil5	P		46486	49	60	0	JX483874	-7
J	Rhizobium phage RHEph03	Rhizobium etli Brasil5	?		45912	49	59	0	JX483875	-7
J	Rhizobium phage RHEph08	Rhizobium etli kim5	?		43619	49	59	0	JX483879	Halmillawewa
J	Rhizobium phage RHEph09	Rhizobium etli kim5	?		45962	49	61	0	JX483880
K	Rhizobium phage RHEph04	Rhizobium etli GR56	M		53018	56	81	0	JX483876	-7
K	Rhizobium phage RHEph05	Rhizobium etli GR56	M		50426	56	75	0	JX483877	-7
K	Rhizobium phage RHEph06	Rhizobium etli GR56	M		53721	56	82	0	JX483878	-7
L	Roseobacter phage RDJLF1	Roseobacter denitrificans OCh114			62668	57.9	87	0	HM151342
L	Roseobacter phage RDJLphi2	Roseobacter denitrificans OCh114			63513	57.3	76	0	KT266805.1
M1	Dinoroseobacter phage DFL12phi1	Dinoroseobacter shibae DFL12	P		75028	49.3	86	0	KJ621082.2
M1	Dinoroseobacter phage vBDshPR2C	Dinoroseobacter shibae DFL12	P		74806	49.2	85	0	KJ803031
M1	Silicibacter phage DSS3phi2	Ruegeria pomeroyi (strain DSS3)	P		74611	47.9	81	0	FJ591093	Chan
M1	Sulfitobacter phage EE36phi1	Sulfitobacter sp. EE-36	P		73325	47	79	0	FJ591094
M1	Roseovarius sp. 217 phage 1	Roseovarius sp. 217	P		74583	49	92	3	FR682616*
M1	Roseovarius Plymouth Podovirus 1		P		74704	49	91	3	FR719956*
M2	Sulfitobacter phage phiCB2047-B	Sulfitobacter sp. CB2047	P		74485	43	75	15	HQ317387	Yoshida
N	Rhizobium phage vB_RleM_P10VF	Rhizobium leguminosarum biovar viciae VF39	M		155450	49.8	257	0	NC_025429
N	Sinorhizobium phage phiM9	Sinorhizobium meliloti			149218	49.8	271	0	KP881232	Zhang
O	Sinorhizobium phage phiM12	Sinorhizobium meliloti	M		194701	49	377	10	KF381361	Zhang
O	Sinorhizobium phage phiN3	Sinorhizobium meliloti	M		206713	49.1	401	6	KR052482	Zhou
O	Sinorhizobium phage M7	Sinorhizobium meliloti	M		188427	49	361	8	KR052480
O	Sinorhizobium phage M19	Sinorhizobium meliloti	M		188047	49	361	8	KR052481
P	Caulobacter phage CcrColossus	Caulobacter crescentus	S		279967	62.2	448	28	JX100810	-8
P	Caulobacter phage Ccrkarma	Caulobacter crescentus	S		221828	66.2	333	26	JX100811	-8
P	Caulobacter phage Ccrmagneto	Caulobacter crescentus	S		218929	66.6	328	27	JX100812	-8
P	Caulobacter phage phiCbK	Caulobacter crescentus	S		205504	66.2	318	26	JX100813	-8
P	Caulobacter phage Ccrrogue	Caulobacter crescentus	S		223720	66.6	331	23	JX100814	-8
P	Caulobacter phage Ccrswift	Caulobacter crescentus	S		219216	66.1	325	27	JX100809	-8
Singleton	Pelagibacter phage HTVC008M	Pelagibacter ubique HTCC1062	M		147284	33.5	200	0	KC465899	Zhao
Singleton	Pelagibacter phage HTVC010P	Pelagibacter ubique HTCC1062	P		34892	29.7	64	0	KC465898	Zhao
Singleton	Caulobacter phage Cr30	Caulobacter crescentus CB15	M	L	155997	38	287	5	NC_025422	-9
Singleton	Caulobacter phage phiCb5	Caulobacter crescentus	L		3762	50.5	4	0	NC_019453	-8
Singleton	Caulobacter phage Seuss	Caulobacter crescentus			85138	61.4	120	0	KT001914.1	Lohr
Singleton	Caulobacter phage Sansa	Caulobacter crescentus			80927	65.8	122	0	KT001913.1	Deak
Singleton	Bacteriophage ΦJL001	Unidentified marine bacterium	S	T	63469	62	91	0	AY576273	Santamaria
Singleton	Rhizobium phage 16-3	Sinorhizobium meliloti 41	S	T	60195	59	110	0	DQ500118	Santamaria
Singleton	Rhizobium phage RHEph01	Rhizobium etli Brasil5	P		43444	59	56	1	JX483873	Santamaria
Singleton	Rhizobium phage RHEph10	Rhizobium etli CFN42	?		115042	60	171	1	JX483881
Singleton	Rhizobium phage vB_RglS_P106B	Rhizobium gallicum SO14B-4(6)	S		56024	47.9	95	1	NC_023566
Singleton	Rhizobium phage vB_RleM_PPF1	Rhizobium leguminosarum strain F1	M		54506	61.9	94	0	NC_025427	Engelhardt
Singleton	Rhizobium phage vB_RleS_L338C	Rhizobium leguminosarum biovar viciae 3841	S		109558	59	181	0	NC_023502
Singleton	Rhizobium phage RR1-A	Rhizobium radiobacter P007	M		53100	57.2	68	1	JF974314	Farlow
Singleton	Rhizobium phage RR1-B	Rhizobium radiobacter P007	M		37380	58.3	52	0	JF974315	Farlow
Singleton	Mesorhizobium phagevB_MloP_Lo5R7ANS	Mesorhizobium loti R7ANS	P		45718	61.1	64	1	KM199771	Flores
Singleton	Mesorhizobium phage AM-2008	Mesorhizobium loti			8140	6.2	0	0	FJ375326.1	Farlow
Singleton	Brucella phage BiPBO1	Brucella inopinata strain BO1			46877	53.3	86		KT724718.1	Brewer
Singleton	Agrobacterium phage 7-7-1	Agrobacterium sp. H13-3	M		69391	52.4	127	0	JQ312117
Singleton	Sinorhizobium phage PBC5	Sinorhizobium meliloti	C?		57416	61.5	83	0	AF448724
Singleton	Sinorhizobium phage phiLM21	Sinorhizobium sp. LM21	S	T	50827	60.6	72	1	KJ743987
Singleton	Paracoccus phage Shpa	Rhodobacter capsulatus YW1			38261	64.7	56	0	KR072689.1	Zhao
Singleton	Rhodobacter phage RcapNL	Rhodobacter capsulatus SB1003	?		40489	65.1	64	0	JQ066768	Huang
Singleton	Ruegeria phage DSS3-P1	Ruegeria pomeroyi DSS-3	S		59601	64.1	82	0	KM581061	Chan
Singleton	Azospirillum brasilense bacteriophage Cd	Azospirillum brasilense Cd	S		62337	63.9	95	0	CU468217
Singleton	Sphingomonas phage PAU	Sphingomonas paucimobilis, Felix d'Herelle	M		219372	31.3	295	7	JQ362498
Singleton	Aurantimonas phage AmM-1	Aurantimonas sp. C5-1	M	T	47800	66.7	67	0	AB967974
Singleton	Sinorhizobium phage phiM5	Sinorhizobium meliloti			43987	60	57	0
	(Roseophage DSS theta 2)									Boyer
	(Roseophage DSS theta 1)
1	Ankrah NYD, Budinoff CR, Wilson WH, Wilhelm SW, Buchan A. 2014. Genome Sequences of Two Temperate Phages, ΦCB2047-A and ΦCB2047-C, Infecting Sulfitobacter sp. Strain 2047. Genome Announcements 2:e00108-00114.
2	Zhao Y, Wang K, Jiao N, Chen F. 2009. Genome sequences of two novel phages infecting marine roseobacters. Environmental Microbiology 11:2055-2064.
3	Fogg PCM, Hynes AP, Digby E, Lang AS, Beatty JT. 2011. Characterization of a newly discovered Mu-like bacteriophage, RcapMu, in Rhodobacter capsulatus strain SB1003. Virology 421:211-221.
4	Farlow J, Filippov AA, Sergueev KV, Hang J, Kotorashvili A, Nikolich MP. 2014. Comparative whole genome analysis of six diagnostic brucellaphages. Gene 541:115-122.
5	Tevdoradze E, Farlow J, Kotorashvili A, Skhirtladze N, Antadze I, Gunia S, Balarjishvili N, Kvachadze L, Kutateladze M. 2015. Whole genome sequence comparison of ten diagnostic brucellaphages propagated on two Brucella abortus hosts. Virology Journal 12:1-11.
6	Rohwer F, Segall A, Steward G, Seguritan V, Breitbart M, Wolven F, Farooq Azam F. 2000. The complete genomic sequence of the marine phage Roseophage SIO1 shares homology with nonmarine phages. Limnology and Oceanography 45:408-418.
7	Santamaria RI, Bustos P Fau - Sepulveda-Robles O, Sepulveda-Robles O Fau - Lozano L, Lozano L Fau - Rodriguez C, Rodriguez C Fau - Fernandez JL, Fernandez Jl Fau - Juarez S, Juarez S Fau - Kameyama L, Kameyama L Fau - Guarneros G, Guarneros G Fau - Davila G, Davila G Fau - Gonzalez V, Gonzalez V. Narrow-host-range bacteriophages that infect Rhizobium etli associate with distinct genomic types. do…
8	Gill JJ, Berry Jd Fau - Russell WK, Russell Wk Fau - Lessor L, Lessor L Fau - Escobar-Garcia DA, Escobar-Garcia Da Fau - Hernandez D, Hernandez D Fau - Kane A, Kane A Fau - Keene J, Keene J Fau - Maddox M, Maddox M Fau - Martin R, Martin R Fau - Mohan S, Mohan S Fau - Thorn AM, Thorn Am Fau - Russell DH, Russell Dh Fau - Young R, Young R. The Caulobacter crescentus phage phiCbK: genomics of a can…
9	Ely B, Gibbs W, Diez S, Ash K. 2015. The Caulobacter crescentus Transducing Phage Cr30 is a Unique Member of the T4-Like Family of Myophages. Current Microbiology 70:854-858.
