# Supplementary material for: Diversity and conservation of the genome architecture of phages infecting the Alphaproteobacteria
Source: Microbiol Spectr. 2023 Nov 22;12(1):e02827-23. doi: 10.1128/spectrum.02827-23 (PMC10783043; doi:10.1128/spectrum.02827-23)
Supplement: Table S2 — List of predicted protein ortholog groups computed for this study. [file spectrum.02827-23-s0005.xlsx]

## Sheet: All.proteinortho
Table S2: List of predicted protein ortholog groups computed for this study.
# Species	Genes	Alg.-Conn.	AB967974.fasta	AF189021.fasta	AF448724.fasta	AY576273.fasta	CU468217.fasta	DQ500118.fasta	FJ591093.fasta	FJ591094.fasta	FR682616_clean.fasta	FR719956_clean.fasta	GU393987.fasta	GU557055.fasta	HG428758_clean.fasta	HM151342.fasta	HQ317384.fasta	HQ317387.fasta	HQ332142.fasta	HQ377372.fasta	HQ377373.fasta	JF773396_clean.fasta	JF974308.fasta	JF974314.fasta	JF974315.fasta	JN190960.fasta	JN939331.fasta	JN939332.fasta	JQ066768.fasta	JQ312117.fasta	JQ362498.fasta	JX100809.fasta	JX100810_clean.fasta	JX100811.fasta	JX100812.fasta	JX100813_clean.fasta	JX100814.fasta	JX163858.fasta	JX483873_clean.fasta	JX483874_clean.fasta	JX483875.fasta	JX483876_clean.fasta	JX483877_clean.fasta	JX483878_clean.fasta	JX483879_clean.fasta	JX483880_clean.fasta	JX483881_clean.fasta	KC465898.fasta	KC465899_clean.fasta
29	29	0.597	*	*	*	*	*	*	*	*	*	*	*	*	37_25_putative_endolysin	*	62_16_lysozyme/endolysin/secretion_activator_protein	*	63_66_lysozyme/endolysin/secretion_activator_protein	*	*	*	*	*	*	*	38_30_putative_endolysin	34_29_putative_endolysin	*	*	*	*	*	*	*	*	*	*	*	*	*	*	*	*	*	*	*	*	*
29	29	0.463	*	*	*	*	*	*	*	*	*	*	*	*	37_18_structural_protein	*	62_9_structural_protein	*	63_1_hypothetical_protein	*	*	*	*	*	*	*	38_23_structural_protein	34_23_structural_protein	*	*	*	*	*	*	*	*	*	*	*	*	*	*	*	*	*	*	*	*	*
29	29	0.049	*	*	*	*	*	*	*	*	*	*	*	*	37_16_structural_protein	*	62_7_putative_structural_protein	*	63_3_hypothetical_protein	*	*	*	*	*	*	*	38_21_structural_protein	34_21_structural_protein	*	*	*	*	*	*	*	*	*	*	*	*	*	*	*	*	*	*	*	*	*
26	26	0.791	*	*	*	*	*	*	*	*	*	*	*	*	37_10_hypothetical_protein	*	*	*	*	*	*	*	*	*	*	*	38_15_hypothetical_protein	34_15_hypothetical_protein	*	*	*	*	*	*	*	*	*	*	*	*	*	*	*	*	*	*	*	*	*
26	26	0.791	*	*	*	*	*	*	*	*	*	*	*	*	37_27_hypothetical_protein	*	*	*	*	*	*	*	*	*	*	*	38_32_hypothetical_protein	34_31_hypothetical_protein	*	*	*	*	*	*	*	*	*	*	*	*	*	*	*	*	*	*	*	*	*
26	26	0.791	*	*	*	*	*	*	*	*	*	*	*	*	37_33_hypothetical_protein	*	*	*	*	*	*	*	*	*	*	*	38_38_hypothetical_protein	34_37_hypothetical_protein	*	*	*	*	*	*	*	*	*	*	*	*	*	*	*	*	*	*	*	*	*
26	26	0.791	*	*	*	*	*	*	*	*	*	*	*	*	37_41_hypothetical_protein	*	*	*	*	*	*	*	*	*	*	*	38_46_hypothetical_protein	34_45_hypothetical_protein	*	*	*	*	*	*	*	*	*	*	*	*	*	*	*	*	*	*	*	*	*
26	26	0.791	*	*	*	*	*	*	*	*	*	*	*	*	37_47_putative_exonuclease	*	*	*	*	*	*	*	*	*	*	*	38_52_putative_DNA-PolB_associated_Exonuclease	34_51_putative_DNA-PolB_associated_Exonuclease	*	*	*	*	*	*	*	*	*	*	*	*	*	*	*	*	*	*	*	*	*
26	26	0.791	*	*	*	*	*	*	*	*	*	*	*	*	37_4_hypothetical_protein	*	*	*	*	*	*	*	*	*	*	*	38_9_hypothetical_protein	34_9_hypothetical_protein	*	*	*	*	*	*	*	*	*	*	*	*	*	*	*	*	*	*	*	*	*
26	26	0.791	*	*	*	*	*	*	*	*	*	*	*	*	37_51_hypothetical_protein	*	*	*	*	*	*	*	*	*	*	*	38_56_hypothetical_protein	34_55_hypothetical_protein	*	*	*	*	*	*	*	*	*	*	*	*	*	*	*	*	*	*	*	*	*
26	26	0.791	*	*	*	*	*	*	*	*	*	*	*	*	37_55_hypothetical_protein	*	*	*	*	*	*	*	*	*	*	*	38_2_hypothetical_protein	34_2_hypothetical_protein	*	*	*	*	*	*	*	*	*	*	*	*	*	*	*	*	*	*	*	*	*
26	26	0.79	*	*	*	*	*	*	*	*	*	*	*	*	37_13_hypothetical_protein	*	*	*	*	*	*	*	*	*	*	*	38_18_hypothetical_protein	34_18_structural_protein	*	*	*	*	*	*	*	*	*	*	*	*	*	*	*	*	*	*	*	*	*
26	26	0.79	*	*	*	*	*	*	*	*	*	*	*	*	37_17_hypothetical_protein	*	*	*	*	*	*	*	*	*	*	*	38_22_hypothetical_protein	34_22_hypothetical_protein	*	*	*	*	*	*	*	*	*	*	*	*	*	*	*	*	*	*	*	*	*
26	26	0.79	*	*	*	*	*	*	*	*	*	*	*	*	37_1_putative_terminase;_small_subunit	*	*	*	*	*	*	*	*	*	*	*	38_6_putative_terminase_small_subunit	34_6_putative_terminase_small_subunit	*	*	*	*	*	*	*	*	*	*	*	*	*	*	*	*	*	*	*	*	*
26	26	0.79	*	*	*	*	*	*	*	*	*	*	*	*	37_20_putative_peptidoglycan_hydrolase	*	*	*	*	*	*	*	*	*	*	*	38_25_putative_peptidoglycan_hydrolase	34_25_putative_peptidoglycan_hydrolase	*	*	*	*	*	*	*	*	*	*	*	*	*	*	*	*	*	*	*	*	*
26	26	0.79	*	*	*	*	*	*	*	*	*	*	*	*	37_21_structural_protein	*	*	*	*	*	*	*	*	*	*	*	38_26_structural_protein	34_26_structural_protein	*	*	*	*	*	*	*	*	*	*	*	*	*	*	*	*	*	*	*	*	*
26	26	0.79	*	*	*	*	*	*	*	*	*	*	*	*	37_2_putative_terminase;_large_subunit	*	*	*	*	*	*	*	*	*	*	*	38_7_putative_terminase_large_subunit	34_7_putative_terminase_large_subunit	*	*	*	*	*	*	*	*	*	*	*	*	*	*	*	*	*	*	*	*	*
26	26	0.79	*	*	*	*	*	*	*	*	*	*	*	*	37_31_hypothetical_protein	*	*	*	*	*	*	*	*	*	*	*	38_36_hypothetical_protein	34_35_hypothetical_protein	*	*	*	*	*	*	*	*	*	*	*	*	*	*	*	*	*	*	*	*	*
26	26	0.79	*	*	*	*	*	*	*	*	*	*	*	*	37_3_putative_HNH_endonuclease	*	*	*	*	*	*	*	*	*	*	*	38_8_putative_HNH_endonuclease	34_8_putative_HNH_endonuclease	*	*	*	*	*	*	*	*	*	*	*	*	*	*	*	*	*	*	*	*	*
26	26	0.79	*	*	*	*	*	*	*	*	*	*	*	*	37_45_putative_helicase	*	*	*	*	*	*	*	*	*	*	*	38_50_putative_helicase	34_49_putative_helicase	*	*	*	*	*	*	*	*	*	*	*	*	*	*	*	*	*	*	*	*	*
26	26	0.79	*	*	*	*	*	*	*	*	*	*	*	*	37_48_hypothetical_protein	*	*	*	*	*	*	*	*	*	*	*	38_53_hypothetical_protein	34_52_hypothetical_protein	*	*	*	*	*	*	*	*	*	*	*	*	*	*	*	*	*	*	*	*	*
26	26	0.79	*	*	*	*	*	*	*	*	*	*	*	*	37_49_hypothetical_protein	*	*	*	*	*	*	*	*	*	*	*	38_54_hypothetical_protein	34_53_hypothetical_protein	*	*	*	*	*	*	*	*	*	*	*	*	*	*	*	*	*	*	*	*	*
26	26	0.79	*	*	*	*	*	*	*	*	*	*	*	*	37_53_putative_DNA_primase/helicase	*	*	*	*	*	*	*	*	*	*	*	38_58_putative_bifunctional_DNA_primase/polymerase	34_57_putative_bifunctional_DNA_primase/polymerase	*	*	*	*	*	*	*	*	*	*	*	*	*	*	*	*	*	*	*	*	*
26	26	0.789	*	*	*	*	*	*	*	*	*	*	*	*	37_11_structural_protein	*	*	*	*	*	*	*	*	*	*	*	38_16_structural_protein	34_16_structural_protein	*	*	*	*	*	*	*	*	*	*	*	*	*	*	*	*	*	*	*	*	*
26	26	0.789	*	*	*	*	*	*	*	*	*	*	*	*	37_12_putative_major_capsid_protein	*	*	*	*	*	*	*	*	*	*	*	38_17_major_head_protein	34_17_major_head_protein	*	*	*	*	*	*	*	*	*	*	*	*	*	*	*	*	*	*	*	*	*
26	26	0.789	*	*	*	*	*	*	*	*	*	*	*	*	37_29_hypothetical_protein	*	*	*	*	*	*	*	*	*	*	*	38_34_hypothetical_protein	34_33_hypothetical_protein	*	*	*	*	*	*	*	*	*	*	*	*	*	*	*	*	*	*	*	*	*
26	26	0.789	*	*	*	*	*	*	*	*	*	*	*	*	37_32_hypothetical_protein	*	*	*	*	*	*	*	*	*	*	*	38_37_hypothetical_protein	34_36_hypothetical_protein	*	*	*	*	*	*	*	*	*	*	*	*	*	*	*	*	*	*	*	*	*
26	26	0.789	*	*	*	*	*	*	*	*	*	*	*	*	37_43_hypothetical_protein	*	*	*	*	*	*	*	*	*	*	*	38_48_hypothetical_protein	34_47_hypothetical_protein	*	*	*	*	*	*	*	*	*	*	*	*	*	*	*	*	*	*	*	*	*
26	26	0.789	*	*	*	*	*	*	*	*	*	*	*	*	37_52_hypothetical_protein	*	*	*	*	*	*	*	*	*	*	*	38_57_hypothetical_protein	34_56_hypothetical_protein	*	*	*	*	*	*	*	*	*	*	*	*	*	*	*	*	*	*	*	*	*
26	26	0.789	*	*	*	*	*	*	*	*	*	*	*	*	37_57_putative_cell_cycle_regulator	*	*	*	*	*	*	*	*	*	*	*	38_4_putative_GcrA-like_protein	34_4_putative_GcrA-like_protein	*	*	*	*	*	*	*	*	*	*	*	*	*	*	*	*	*	*	*	*	*
26	26	0.789	*	*	*	*	*	*	*	*	*	*	*	*	37_5_hypothetical_protein	*	*	*	*	*	*	*	*	*	*	*	38_10_hypothetical_protein	34_10_hypothetical_protein	*	*	*	*	*	*	*	*	*	*	*	*	*	*	*	*	*	*	*	*	*
26	26	0.789	*	*	*	*	*	*	*	*	*	*	*	*	37_7_putative_portal_protein	*	*	*	*	*	*	*	*	*	*	*	38_12_putative_portal_protein	34_12_putative_portal_protein	*	*	*	*	*	*	*	*	*	*	*	*	*	*	*	*	*	*	*	*	*
26	26	0.788	*	*	*	*	*	*	*	*	*	*	*	*	37_19_hypothetical_protein	*	*	*	*	*	*	*	*	*	*	*	38_24_hypothetical_protein	34_24_hypothetical_protein	*	*	*	*	*	*	*	*	*	*	*	*	*	*	*	*	*	*	*	*	*
26	26	0.788	*	*	*	*	*	*	*	*	*	*	*	*	37_28_putative_replication_initiation_protein	*	*	*	*	*	*	*	*	*	*	*	38_33_putative_replication_initiation_factor	34_32_putative_DnaA-like_protein	*	*	*	*	*	*	*	*	*	*	*	*	*	*	*	*	*	*	*	*	*
26	26	0.788	*	*	*	*	*	*	*	*	*	*	*	*	37_44_putative_type_III-restriction_endonuclease	*	*	*	*	*	*	*	*	*	*	*	38_49_putative_type_III_restriction_endonuclease	34_48_putative_type_III_restriction_endonuclease	*	*	*	*	*	*	*	*	*	*	*	*	*	*	*	*	*	*	*	*	*
26	26	0.788	*	*	*	*	*	*	*	*	*	*	*	*	37_50_hypothetical_protein	*	*	*	*	*	*	*	*	*	*	*	38_55_hypothetical_protein	34_54_hypothetical_protein	*	*	*	*	*	*	*	*	*	*	*	*	*	*	*	*	*	*	*	*	*
26	26	0.785	*	*	*	*	*	*	*	*	*	*	*	*	37_14_hypothetical_protein	*	*	*	*	*	*	*	*	*	*	*	38_19_hypothetical_protein	34_19_hypothetical_protein	*	*	*	*	*	*	*	*	*	*	*	*	*	*	*	*	*	*	*	*	*
26	26	0.782	*	*	*	*	*	*	*	*	*	*	*	*	37_22_putative_tail_collar_protein	*	*	*	*	*	*	*	*	*	*	*	38_27_putative_tail_collar_protein	34_27_putative_tail_collar_protein	*	*	*	*	*	*	*	*	*	*	*	*	*	*	*	*	*	*	*	*	*
26	26	0.76	*	*	*	*	*	*	*	*	*	*	*	*	37_38_putative_DNA_methyltransferase	*	*	*	*	*	*	*	*	*	*	*	38_43_putative_DNA_methyl_transferase	34_42_putative_DNA_methyl_transferase	*	*	*	*	*	*	*	*	*	*	*	*	*	*	*	*	*	*	*	*	*
26	26	0.75	*	*	*	*	*	*	*	*	*	*	*	*	37_15_structural_protein	*	*	*	*	*	*	*	*	*	*	*	38_20_structural_protein	34_20_structural_protein	*	*	*	*	*	*	*	*	*	*	*	*	*	*	*	*	*	*	*	*	*
26	26	0.647	*	*	*	*	*	*	*	*	*	*	*	*	37_39_hypothetical_protein	*	*	*	*	*	*	*	*	*	*	*	38_44_hypothetical_protein	34_43_hypothetical_protein	*	*	*	*	*	*	*	*	*	*	*	*	*	*	*	*	*	*	*	*	*
26	26	0.573	*	*	*	*	*	*	*	*	*	*	*	*	37_6_hypothetical_protein	*	*	*	*	*	*	*	*	*	*	*	38_11_hypothetical_protein	34_11_hypothetical_protein	*	*	*	*	*	*	*	*	*	*	*	*	*	*	*	*	*	*	*	*	*
26	26	0.52	*	*	*	*	*	*	*	*	*	*	*	*	37_37_hypothetical_protein	*	*	*	*	*	*	*	*	*	*	*	38_42_hypothetical_protein	34_41_hypothetical_protein	*	*	*	*	*	*	*	*	*	*	*	*	*	*	*	*	*	*	*	*	*
25	25	0.832	*	*	*	*	*	*	*	*	*	*	*	*	37_8_hypothetical_protein	*	*	*	*	*	*	*	*	*	*	*	38_13_hypothetical_protein	34_13_hypothetical_protein	*	*	*	*	*	*	*	*	*	*	*	*	*	*	*	*	*	*	*	*	*
22	22	0.913	*	*	*	*	*	*	*	*	*	*	*	*	37_46_putative_DNA-binding_protein	*	*	*	*	*	*	*	*	*	*	*	38_51_putative_DNA-binding_protein	34_50_putative_DNA-binding_protein	*	*	*	*	*	*	*	*	*	*	*	*	*	*	*	*	*	*	*	*	*
21	21	0.956	*	*	*	*	*	*	*	*	*	*	*	*	37_23_hypothetical_protein	*	*	*	*	*	*	*	*	*	*	*	38_28_hypothetical_protein	*	*	*	*	*	*	*	*	*	*	*	*	*	*	*	*	*	*	*	*	*	*
21	21	0.954	*	*	*	*	*	*	*	*	*	*	*	*	37_24_putative_tailspike_protein	*	*	*	*	*	*	*	*	*	*	*	38_29_putative_carbohydrate_binding_protein	*	*	*	*	*	*	*	*	*	*	*	*	*	*	*	*	*	*	*	*	*	*
20	20	0.956	*	*	*	*	*	*	*	*	*	*	*	*	*	*	*	*	*	*	*	*	*	*	*	*	38_14_hypothetical_protein	*	*	*	*	*	*	*	*	*	*	*	*	*	*	*	*	*	*	*	*	*	*
16	16	0.149	*	*	*	14_5_gp05	*	*	*	*	*	*	*	*	*	*	*	*	*	*	*	*	*	*	*	*	*	*	*	*	*	12_124_putative_T5_A1-like_protein	5_162_putative_T5_A1-like_protein	7_129_putative_T5_A1-like_protein	8_125_putative_T5_A1-like_protein	10_127_putative_T5_A1-like_protein	11_124_putative_T5_A1-like_protein	105_196_hypothetical_protein	*	17_22_hypothetical_protein	18_23_hypothetical_protein	*	*	*	22_22_hypothetical_protein	23_18_hypothetical_protein	24_29_hypothetical_protein	*	*
12	12	0.125	*	*	*	14_13_exonuclease_V	*	*	*	*	*	*	*	*	*	*	*	*	*	*	*	*	*	*	*	*	*	*	*	*	*	12_115_putative_RecD-like_helicase	5_154_putative_RecD-like_helicase	7_120_putative_RecD-like_helicase	8_116_putative_RecD-like_helicase	10_119_putative_RecD-like_helicase	11_116_putative_RecD-like_helicase	105_204_exodeoxyribonuclease_V	*	*	*	*	*	*	*	*	*	*	*
12	12	0.0123	*	*	*	*	*	*	*	*	*	*	*	*	*	*	*	*	*	*	*	*	*	*	*	*	*	*	*	*	*	12_109_intein-containing_putative_ribonucleosidediphosphate_reductase_alpha_subunit_precursor	5_144_intein-containing_putative_ribonucleosidediphosphate_reductase_alpha_subunit_precursor	7_114_intein-containing_putative_ribonucleosidediphosphate_reductase_alpha_subunit_precursor	8_110_intein-containing_putative_ribonucleosidediphosphate_reductase_alpha_subunit_precursor	10_113_intein-containing_putative_ribonucleosidediphosphate_reductase_alpha_subunit_precursor	11_110_intein-containing_putative_ribonucleosidediphosphate_reductase_alpha_subunit_precursor	105_210_ribonucleoside-diphosphate_reductase_alpha(large)_subunit	*	*	*	*	*	*	*	*	24_71_putative_ribonucleoside-diphosphate_reductaseprotein;_alpha_subunit	*	*
11	11	0.0192	*	*	*	*	*	*	*	*	*	*	*	*	*	*	*	*	*	*	*	*	*	*	*	*	*	*	*	*	*	12_160_putative_nicotinate_phosphoribosyltransferase	5_204_putative_nicotinate_phosphoribosyltransferase	7_165_putative_nicotinate_phosphoribosyltransferase	8_161_putative_nicotinate_phosphoribosyltransferase	10_163_putative_nicotinate_phosphoribosyltransferase	11_160_putative_nicotinate_phosphoribosyltransferase	105_162_nicotinamide_phosphoribosyltransferase	*	*	*	*	*	*	*	*	*	*	*
11	11	0.0167	*	*	*	*	*	*	*	*	*	*	*	*	*	*	*	*	*	*	*	*	*	*	*	*	*	*	*	*	*	12_121_putative_T7-like_Pol_I_DNA_polymerase	5_159_putative_T7-like_Pol_I_DNA_polymerase	7_126_putative_T7-like_Pol_I_DNA_polymerase	8_122_putative_T7-like_Pol_I_DNA_polymerase	10_124_putative_T7-like_Pol_I_DNA_polymerase	11_121_putative_T7-like_Pol_I_DNA_polymerase	105_199_DNA_polymerase_I	16_22_putative_DNA-directed_DNA_polymerase_protein;family_A	*	*	*	*	*	*	*	*	*	*
10	11	0.213	*	*	*	14_14_ribonucleotide_reductase	*	*	59_48_putative_ribonucleoside-diphosphate_redutase	64_45_putative_ribonucleoside-diphosphate_redutase	67_50_hypothetical_host-like_ribonucleosidediphosphate_reductase	68_51_hypothetical_host-like_protein	*	*	*	60_7_ribonucleotide_reductase	*	61_30_ribonucleoside-diphosphate_reductase	*	*	*	*	*	*	*	*	*	*	*	*	*	*	*	*	*	*	*	*	*	*	*	*	*	*	*	*	*	*	*
10	10	0.139	*	*	*	*	*	*	*	*	*	*	13_43_DNA_maturase_B	*	*	*	*	*	*	*	*	*	*	*	*	*	*	*	*	*	*	*	*	*	*	*	*	*	16_51_putative_terminase_protein_large_subunit	17_54_putative_terminase_protein_large_subunit	18_54_putative_terminase_protein_large_subunit	*	*	*	22_55_putative_terminase_protein_large_subunit	23_50_putative_terminase_protein_large_subunit	*	*	*
9	9	0.21	*	*	*	*	*	*	*	*	*	*	*	*	*	*	*	*	*	*	*	*	*	*	*	*	*	*	*	*	*	12_108_putative_ribonucleoside_diphosphate_reductasebeta_subunit	5_143_putative_ribonucleoside_diphosphate_reductasebeta_subunit	7_113_putative_ribonucleoside_diphosphate_reductasebeta_subunit	8_109_putative_ribonucleoside_diphosphate_reductasebeta_subunit	10_112_putative_ribonucleoside_diphosphate_reductasebeta_subunit	11_109_putative_ribonucleoside_diphosphate_reductasebeta_subunit	105_211_ribonucleoside-diphosphate_reductase_beta(small)_subunit	*	*	*	*	*	*	*	*	*	*	*
9	9	0.0259	*	*	*	*	*	*	*	*	*	*	13_26_DNA-dependent_RNA_polymerase	*	*	*	*	*	*	*	*	*	*	*	*	*	*	*	*	*	*	*	*	*	*	*	*	*	16_10_putative_DNA-dependent_RNA_polymerase_protein	17_36_putative_DNA-dependent_RNA_polymerase_protein	18_36_putative_DNA-dependent_RNA_polymerase_protein	*	*	*	22_37_putative_DNA-dependent_RNA_polymerase_protein	23_32_putative_DNA-dependent_RNA_polymerase_protein	*	*	*
8	9	0.329	*	*	*	*	*	*	*	*	*	*	*	*	*	*	*	*	*	*	*	*	*	*	*	*	*	*	*	*	*	*	*	*	*	*	*	*	*	*	*	*	*	*	*	*	*	*	1_91_major_capsid,98_91_major_capsid
8	9	0.286	*	*	*	*	*	*	*	*	*	*	*	*	*	*	*	*	*	*	*	*	*	*	*	*	*	*	*	*	*	*	*	*	*	*	*	*	*	*	*	*	*	*	*	*	*	*	1_80_terminasee_large_subunit,98_80_terminasee_large_subunit
8	9	0.234	*	*	*	*	*	*	*	*	*	*	*	*	*	*	*	*	*	*	*	*	*	*	*	*	*	*	*	*	*	*	*	*	*	*	*	*	*	*	*	*	*	*	*	*	*	*	1_83_portal_vertex_protein_of_head,98_83_portal_vertex_protein_of_head
8	9	0.167	*	*	*	*	*	*	*	*	*	*	*	*	*	*	*	*	*	*	*	*	*	*	*	*	*	*	*	*	*	*	*	*	*	*	*	*	*	*	*	*	*	*	*	*	*	*	1_97_UvsW,98_97_UvsW
8	9	0.134	*	*	*	*	*	*	*	*	*	*	*	*	*	*	*	*	*	*	*	*	*	*	*	*	*	*	*	*	*	*	*	*	*	*	*	*	*	*	*	*	*	*	*	*	*	*	1_115_sliding_clamp_loader,98_115_sliding_clamp_loader
8	8	0.358	*	*	*	*	*	*	*	*	*	*	*	*	*	*	*	*	*	*	*	*	*	*	*	*	*	*	*	*	*	*	*	*	*	*	*	*	*	*	*	*	*	*	*	*	24_76_putative_thymidylate_synthase_protein	*	*
7	8	0.585	*	*	*	*	*	*	59_75_N4_gp68-like_protein	64_73_N4_gp68-like_protein	67_78_N4_gp68-like_protein	68_78_N4_gp68-like_protein	*	*	*	*	*	61_2_hypothetical_protein	*	*	*	*	*	*	*	*	*	*	*	*	*	*	*	*	*	*	*	*	*	*	*	*	*	*	*	*	*	*	*
7	8	0.582	*	*	*	*	*	*	59_76_N4_gp69-like_protein	64_74_N4_gp69-like_protein	67_79_N4_gp69-like_protein	68_79_N4_gp69-like_protein	*	*	*	*	*	61_1_hypothetical_protein	*	*	*	*	*	*	*	*	*	*	*	*	*	*	*	*	*	*	*	*	*	*	*	*	*	*	*	*	*	*	*
7	8	0.571	*	*	*	*	*	*	59_54_N4_gp42-like_protein	64_50_N4_gp42-like_protein	67_55_N4_gp42-like_protein	68_56_N4_gp42-like_protein	*	*	*	*	*	61_25_hypothetical_protein	*	*	*	*	*	*	*	*	*	*	*	*	*	*	*	*	*	*	*	*	*	*	*	*	*	*	*	*	*	*	*
7	8	0.554	*	*	*	*	*	*	59_52_N4_DNA_pol-like_protein	64_48_N4_DNA_pol-like_protein	67_54_N4_DNA_polymerase-like_protein	68_55_N4_DNAP-like_protein	*	*	*	*	*	61_26_DNA_polymerase_I	*	*	*	*	*	*	*	*	*	*	*	*	*	*	*	*	*	*	*	*	*	*	*	*	*	*	*	*	*	*	*
7	8	0.549	*	*	*	*	*	*	59_55_N4_gp43-like_protein	64_52_N4_gp43-like_protein	67_56_N4_gp43-like_protein	68_57_N4_gp43-like_protein	*	*	*	*	*	61_24_hypothetical_protein	*	*	*	*	*	*	*	*	*	*	*	*	*	*	*	*	*	*	*	*	*	*	*	*	*	*	*	*	*	*	*
7	8	0.545	*	*	*	*	*	*	59_16_N4_RNAP2-like_protein	64_15_N4_RNAP2-like_protein	67_15_N4_gp16-like_protein	68_16_N5_gp16-like_protein	*	*	*	*	*	61_56_hypothetical_protein	*	*	*	*	*	*	*	*	*	*	*	*	*	*	*	*	*	*	*	*	*	*	*	*	*	*	*	*	*	*	*
7	8	0.537	*	*	*	*	*	*	59_69_N4_94kDa-like_protein	64_66_N4_gp59_protein	67_71_structural_protein;_N4_gp59-like	68_71_structural;_N4_gp59-like_protein	*	*	*	*	*	61_9_hypothetical_protein	*	*	*	*	*	*	*	*	*	*	*	*	*	*	*	*	*	*	*	*	*	*	*	*	*	*	*	*	*	*	*
7	8	0.532	*	*	*	*	*	*	59_6_N4_RNAP1-like_protein	64_7_N4_RNAP1-like_protein	67_5_N4_gp15-like_protein	68_6_N4_gp15-like_protein	*	*	*	*	*	61_63_hypothetical_protein	*	*	*	*	*	*	*	*	*	*	*	*	*	*	*	*	*	*	*	*	*	*	*	*	*	*	*	*	*	*	*
7	8	0.531	*	*	*	*	*	*	59_50_DNA_helicase	64_47_N4_DNA_helicase-like_protein	67_52_N4_DNA_helicase-like_protein	68_53_N4_DNA_helicase-like_protein	*	*	*	*	*	61_28_DNA_helicase	*	*	*	*	*	*	*	*	*	*	*	*	*	*	*	*	*	*	*	*	*	*	*	*	*	*	*	*	*	*	*
7	8	0.506	*	*	*	*	*	*	59_56_N4_gp44-like_protein	64_53_N4_gp44-like_protein	67_57_N4_gp44-like_protein	68_58_N4_gp44-like_protein	*	*	*	*	*	61_23_hypothetical_protein	*	*	*	*	*	*	*	*	*	*	*	*	*	*	*	*	*	*	*	*	*	*	*	*	*	*	*	*	*	*	*
7	8	0.501	*	*	*	*	*	*	59_20_N4_gp24-like_protein	64_18_N4_gp24-like_protein	67_18_N4_gp24-like_protein	68_19_N4_gp24-like_protein	*	*	*	*	*	61_53_ATPase	*	*	*	*	*	*	*	*	*	*	*	*	*	*	*	*	*	*	*	*	*	*	*	*	*	*	*	*	*	*	*
7	8	0.496	*	*	*	*	*	*	59_73_hypothetical_protein	64_71_hypothetical_protein	67_76_hypothetical_protein	68_76_hypothetical_protein	*	*	*	*	*	61_4_hypothetical_protein	*	*	*	*	*	*	*	*	*	*	*	*	*	*	*	*	*	*	*	*	*	*	*	*	*	*	*	*	*	*	*
7	8	0.454	*	*	*	*	*	*	59_66_N4_MCP-like_protein	64_63_N4_gp56-like_protein	67_68_structural_protein;_N4_56-like_protein	68_68_N4_gp56-like_protein	*	*	*	*	*	61_12_major_capsid_coat_protein	*	*	*	*	*	*	*	*	*	*	*	*	*	*	*	*	*	*	*	*	*	*	*	*	*	*	*	*	*	*	*
7	8	0.427	*	*	*	*	*	*	59_74_hypothetical_protein	64_72_hypothetical_protein	67_77_strutural;_N4_gp67-like_protein	68_77_structural_protein;_N4_gp67-like_protein	*	*	*	*	*	61_3_hypothetical_protein	*	*	*	*	*	*	*	*	*	*	*	*	*	*	*	*	*	*	*	*	*	*	*	*	*	*	*	*	*	*	*
7	8	0.424	*	*	*	*	*	*	59_64_N4_gp54-like_protein	64_61_N4_gp54-like_protein	67_66_structural;_N4_gp54-like_protein	68_66_structural_protein;_N4_gp54-like_protein	*	*	*	*	*	61_14_hypothetical_protein	*	*	*	*	*	*	*	*	*	*	*	*	*	*	*	*	*	*	*	*	*	*	*	*	*	*	*	*	*	*	*
7	8	0.412	*	*	*	*	*	*	59_29_N4_gp30-like_protein	64_27_N4_gp30-like_protein	67_26_N4_gp30-like_protein	68_27_N4_gp30-like_protein	*	*	*	*	*	*	*	*	*	*	*	*	*	*	*	*	*	*	*	*	*	*	*	*	*	*	*	*	*	*	*	*	*	*	*	*	*
7	8	0.411	*	*	*	*	*	*	59_22_N4_gp25-like_protein	64_20_N4_gp25-like_protein	67_20_N4_gp25-like_protein	68_21_N4_gp25-like_protein	*	*	*	*	*	61_51_hypothetical_protein	*	*	*	*	*	*	*	*	*	*	*	*	*	*	*	*	*	*	*	*	*	*	*	*	*	*	*	*	*	*	*
7	8	0.408	*	*	*	*	*	*	59_42_N4_gp34-like_protein	64_39_N4_RIIB-like_protein	67_40_N4_rIIB-like_protein	68_41_N4_rIIB-like_protein	*	*	*	*	*	61_36_rIIB_protector	*	*	*	*	*	*	*	*	*	*	*	*	*	*	*	*	*	*	*	*	*	*	*	*	*	*	*	*	*	*	*
7	8	0.364	*	*	*	*	*	*	59_63_N4_gp53-like_protein	64_60_N4_gp53-like_protein	67_65_N5_gp53-like_protein	68_65_N4_gp53-like_protein	*	*	*	*	*	61_15_hypothetical_protein	*	*	*	*	*	*	*	*	*	*	*	*	*	*	*	*	*	*	*	*	*	*	*	*	*	*	*	*	*	*	*
7	8	0.358	*	*	*	*	*	*	59_71_hypothetical_protein	64_69_hypothetical_protein	67_74_hypothetical_host-like_protein	68_74_hypothetical_host-like_protein	*	*	*	*	*	61_6_hypothetical_protein	*	*	*	*	*	*	*	*	*	*	*	*	*	*	*	*	*	*	*	*	*	*	*	*	*	*	*	*	*	*	*
7	8	0.355	*	*	*	*	*	*	59_57_N4_SSB-like_protein	64_54_N4_SSB_protein	67_58_N4_gp45-like_protein	68_59_N4_gp45-like_protein	*	*	*	*	*	61_22_hypothetical_protein	*	*	*	*	*	*	*	*	*	*	*	*	*	*	*	*	*	*	*	*	*	*	*	*	*	*	*	*	*	*	*
7	8	0.264	*	*	*	*	*	*	59_39_hypothetical_protein	64_36_hypothetical_protein	67_35_N4_gp36-like_protein	68_36_N4_gp36-like_protein	*	*	*	*	*	61_39_hypothetical_protein	*	*	*	*	*	*	*	*	*	*	*	*	*	*	*	*	*	*	*	*	*	*	*	*	*	*	*	*	*	*	*
7	8	0.231	*	*	*	*	*	*	59_41_N4_gp33-like_protein	64_38_N4_RIIA-like_protein	67_39_N4_rIIA-like_protein	68_40_N4_rIIA-like_protein	*	*	*	*	*	61_37_rIIA_protein	*	*	*	*	*	*	*	*	*	*	*	*	*	*	*	*	*	*	*	*	*	*	*	*	*	*	*	*	*	*	*
7	8	0.214	*	*	*	*	*	*	59_60_N4_v-RNAP-like_protein	64_57_N4_v-RNAP-like_protein	67_62_N4_vRNAP-like_protein	68_62_N4_vRNAP-like_protein	*	*	*	*	*	61_19_virion_RNA_polymerase	*	*	*	*	*	*	*	*	*	*	*	*	*	*	*	*	*	*	*	*	*	*	*	*	*	*	*	*	*	*	*
7	8	0.127	*	*	*	*	*	*	*	*	*	*	*	*	*	*	*	*	*	*	*	*	*	*	*	*	*	*	*	*	*	12_96_putative_tail_protein	5_123_putative_tail_protein,5_124_putative_tail_protein	7_101_putative_tail_protein	8_97_putative_tail_protein	10_100_putative_tail_protein	11_99_putative_tail_protein	105_223_hypothetical_protein	*	*	*	*	*	*	*	*	*	*	*
7	7	0.654	*	*	*	*	*	*	*	*	*	*	*	*	*	*	*	*	*	*	*	*	*	*	*	*	*	*	*	*	*	12_66_putative_major_capsid_protein	5_81_putative_major_capsid_protein	7_69_putative_major_capsid_protein	8_66_putative_major_capsid_protein	10_68_major_capsid_protein	11_70_putative_major_capsid_protein	105_254_major_capsid_protein	*	*	*	*	*	*	*	*	*	*	*
7	7	0.652	*	*	*	*	*	*	*	*	*	*	*	*	*	*	*	*	*	*	*	*	*	*	*	*	*	*	*	*	*	*	*	*	*	*	*	*	*	*	*	19_38_putative_lysozyme_protein	20_33_putative_lysozyme_protein	21_39_putative_lysozyme_protein	*	*	*	*	*
7	7	0.607	*	*	*	*	*	*	*	*	*	*	*	*	*	*	*	*	*	*	*	*	*	*	*	*	*	*	*	*	*	12_72_hypothetical_protein	5_89_hypothetical_protein	7_75_hypothetical_protein	8_72_hypothetical_protein	10_74_hypothetical_protein	11_76_hypothetical_protein	105_247_hypothetical_protein	*	*	*	*	*	*	*	*	*	*	*
7	7	0.588	*	*	*	*	*	*	*	*	*	*	*	*	*	*	*	*	*	*	*	*	*	*	*	*	*	*	*	*	*	12_88_putative_major_tail_tube_protein	5_115_putative_major_tail_tube_protein	7_93_putative_major_tail_tube_protein	8_89_putative_major_tail_tube_protein	10_92_major_tail_tube_protein	11_91_putative_major_tail_tube_protein	105_230_putative_phage_minor_tail_protein	*	*	*	*	*	*	*	*	*	*	*
7	7	0.579	*	*	*	*	*	*	*	*	*	*	*	*	*	*	*	*	*	*	*	*	*	*	*	*	*	*	*	*	*	12_176_putative_RtcB-like_protein	5_217_putative_RtcB-like_protein	7_181_putative_RtcB-like_protein	8_177_putative_RtcB-like_protein	10_179_putative_RtcB-like_protein	11_176_putative_RtcB-like_protein	105_146_RtcB_protein	*	*	*	*	*	*	*	*	*	*	*
7	7	0.562	*	*	*	*	*	*	*	*	*	*	*	*	*	*	*	*	*	*	*	*	*	*	*	*	*	*	*	*	*	12_117_hypothetical_protein	5_156_hypothetical_protein	7_122_hypothetical_protein	8_118_hypothetical_protein	10_121_hypothetical_protein	11_118_hypothetical_protein	105_202_hypothetical_protein	*	*	*	*	*	*	*	*	*	*	*
7	7	0.548	*	*	*	*	*	*	*	*	*	*	*	*	*	*	*	*	*	*	*	*	*	*	*	*	*	*	*	*	*	12_240_hypothetical_protein	5_227_hypothetical_protein	7_246_hypothetical_protein	8_240_hypothetical_protein	10_234_hypothetical_protein	11_238_hypothetical_protein	105_89_hypothetical_protein	*	*	*	*	*	*	*	*	*	*	*
7	7	0.543	*	*	*	*	*	*	*	*	*	*	*	*	*	*	*	*	*	*	*	*	*	*	*	*	*	*	*	*	*	12_221_hypothetical_protein	5_276_hypothetical_protein	7_226_hypothetical_protein	8_221_hypothetical_protein	10_214_hypothetical_protein	11_220_hypothetical_protein	105_109_hypothetical_protein	*	*	*	*	*	*	*	*	*	*	*
7	7	0.52	*	*	*	*	*	*	*	*	*	*	*	*	*	*	*	*	*	*	*	*	*	*	*	*	*	*	*	*	*	12_85_hypothetical_protein	5_112_hypothetical_protein	7_90_hypothetical_protein	8_86_hypothetical_protein	10_89_hypothetical_protein	11_89_hypothetical_protein	105_232_hypothetical_protein	*	*	*	*	*	*	*	*	*	*	*
7	7	0.487	*	*	*	*	*	*	*	*	*	*	*	*	*	*	*	*	*	*	*	*	*	*	*	*	*	*	*	*	*	12_93_hypothetical_protein	5_120_DUF2460_protein	7_98_hypothetical_protein	8_94_hypothetical_protein	10_97_hypothetical_protein	11_96_hypothetical_protein	105_226_hypothetical_protein	*	*	*	*	*	*	*	*	*	*	*
7	7	0.485	*	*	*	*	*	*	*	*	*	*	*	*	*	*	*	*	*	*	*	*	*	*	*	*	*	*	*	*	*	12_63_hypothetical_protein	5_78_hypothetical_protein	7_66_hypothetical_protein	8_63_hypothetical_protein	10_65_hypothetical_protein	11_67_hypothetical_protein	105_257_hypothetical_protein	*	*	*	*	*	*	*	*	*	*	*
7	7	0.484	*	*	*	*	*	*	*	*	*	*	*	*	*	*	*	*	*	*	*	*	*	*	*	*	*	*	*	*	*	12_114_putative_dNMP_kinase	5_153_putative_dNMP_kinase	7_119_putative_dNMP_kinase	8_115_putative_dNMP_kinase	10_118_putative_dNMP_kinase	11_115_putative_dNMP_kinase	105_205_deoxynucleoside_monophosphate_kinase	*	*	*	*	*	*	*	*	*	*	*
7	7	0.48	*	*	*	*	*	*	*	*	*	*	*	*	*	*	*	*	*	*	*	*	*	*	*	*	*	*	*	*	*	12_132_hypothetical_protein	5_191_hypothetical_protein	7_137_hypothetical_protein	8_133_hypothetical_protein	10_135_hypothetical_protein	11_133_hypothetical_protein	105_188_putative_N-glycosylase/DNA_lyase	*	*	*	*	*	*	*	*	*	*	*
7	7	0.451	*	*	*	*	*	*	*	*	*	*	*	*	*	*	*	*	*	*	*	*	*	*	*	*	*	*	*	*	*	12_71_hypothetical_protein	5_88_hypothetical_protein	7_74_hypothetical_protein	8_71_hypothetical_protein	10_73_hypothetical_protein	11_75_hypothetical_protein	105_248_hypothetical_protein	*	*	*	*	*	*	*	*	*	*	*
7	7	0.435	*	*	*	*	*	*	*	*	*	*	*	*	*	*	*	*	*	*	*	*	*	*	*	*	*	*	*	*	*	12_129_putative_DNA_helicase	5_166_putative_DNA_helicase	7_134_putative_DNA_helicase	8_130_putative_DNA_helicase	10_132_putative_DNA_helicase	11_130_putative_DNA_helicase	105_191_DNA/RNA_helicase_superfamily_II	*	*	*	*	*	*	*	*	*	*	*
7	7	0.43	*	*	*	*	*	*	*	*	*	*	*	*	*	*	*	*	*	*	*	*	*	*	*	*	*	*	*	*	*	12_98_putative_tail_protein	5_126_putative_tail_protein	7_103_putative_tail_protein	8_99_putative_tail_protein	10_102_putative_tail_protein	11_101_putative_tail_protein	105_221_tail_fiber_protein	*	*	*	*	*	*	*	*	*	*	*
7	7	0.419	*	*	*	*	*	*	*	*	*	*	*	*	*	*	*	*	*	*	*	*	*	*	*	*	*	*	*	*	*	12_40_putative_portal_protein	5_38_putative_portal_protein	7_43_putative_portal_protein	8_40_putative_portal_protein	10_42_portal_protein	11_46_putative_portal_protein	105_280_putative_phage_structural_protein	*	*	*	*	*	*	*	*	*	*	*
7	7	0.414	*	*	*	*	*	*	*	*	*	*	*	*	*	*	*	*	*	*	*	*	*	*	*	*	*	*	*	*	*	12_64_putative_HNH_endonuclease	5_79_putative_HNH_endonuclease	7_67_putative_HNH_endonuclease	8_64_putative_HNH_endonuclease	10_66_putative_HNH_endonuclease	11_68_putative_HNH_endonuclease	105_256_HNH_endonuclease	*	*	*	*	*	*	*	*	*	*	*
7	7	0.406	*	*	*	*	*	*	*	*	*	*	*	*	*	*	*	*	*	*	*	*	*	*	*	*	*	*	*	*	*	12_125_putative_DNA_methylase	5_163_putative_DNA_methylase	7_130_putative_DNA_methylase	8_126_putative_DNA_methylase	10_128_putative_DNA_methylase	11_125_putative_DNA_methylase	105_195_hypothetical_protein	*	*	*	*	*	*	*	*	*	*	*
7	7	0.4	*	*	*	*	*	*	*	*	*	*	*	*	*	*	*	*	*	*	*	*	*	*	*	*	*	*	*	*	*	12_144_hypothetical_protein	5_184_hypothetical_protein	7_149_hypothetical_protein	8_145_hypothetical_protein	10_147_hypothetical_protein	11_145_hypothetical_protein	105_177_putative_P-loop_ATPase-like_protein	*	*	*	*	*	*	*	*	*	*	*
7	7	0.396	*	*	*	*	*	*	*	*	*	*	*	*	*	*	*	*	*	*	*	*	*	*	*	*	*	*	*	*	*	12_83_hypothetical_protein	5_110_hypothetical_protein	7_88_hypothetical_protein	8_84_hypothetical_protein	10_87_hypothetical_protein	11_87_hypothetical_protein	105_234_hypothetical_protein	*	*	*	*	*	*	*	*	*	*	*
7	7	0.388	*	*	*	*	*	*	*	*	*	*	*	*	*	*	*	*	*	*	*	*	*	*	*	*	*	*	*	*	*	12_94_putative_tail_protein	5_121_putative_tail_protein	7_99_putative_tail_protein	8_95_putative_tail_protein	10_98_putative_tail_protein	11_97_putative_tail_protein	105_225_gene_transfer_agent-like_protein	*	*	*	*	*	*	*	*	*	*	*
7	7	0.387	*	*	*	*	*	*	*	*	*	*	*	*	*	*	*	*	*	*	*	*	*	*	*	*	*	*	*	*	*	12_161_putative_NUDIX_hydrolase_domain_protein	5_205_putative_NUDIX_hydrolase_domain_protein	7_166_putative_NUDIX_hydrolase_domain_protein	8_162_putative_NUDIX_hydrolase_domain_protein	10_164_putative_NUDIX_hydrolase_domain_protein	11_161_putative_NUDIX_hydrolase_domain_protein	105_161_bifunctional_NMN_adenylyltransferase/nudixhydrolase	*	*	*	*	*	*	*	*	*	*	*
7	7	0.386	*	*	*	*	*	*	*	*	*	*	*	*	*	*	*	*	*	*	*	*	*	*	*	*	*	*	*	*	*	12_116_hypothetical_protein	5_155_hypothetical_protein	7_121_hypothetical_protein	8_117_hypothetical_protein	10_120_hypothetical_protein	11_117_hypothetical_protein	105_203_hypothetical_protein	*	*	*	*	*	*	*	*	*	*	*
7	7	0.385	*	*	*	*	*	*	*	*	*	*	*	*	*	*	*	*	*	*	*	*	*	*	*	*	*	*	*	*	*	12_326_terminase_large_subunit_precursor	5_449_intein-containing_putative_terminase_largesubunit_precursor	7_334_intein-containing_putative_terminase_largesubunit_precursor	8_329_intein-containing_putative_terminase_largesubunit_precursor	10_319_intein-containing_putative_terminase_largesubunit_precursor	11_332_intein-containing_putative_terminase_largesubunit_precursor	105_3_large_terminase_subunit_TerL	*	*	*	*	*	*	*	*	*	*	*
7	7	0.375	*	*	*	*	*	*	*	*	*	*	*	*	*	*	*	*	*	*	*	*	*	*	*	*	*	*	*	*	*	12_65_hypothetical_protein	5_80_hypothetical_protein	7_68_hypothetical_protein	8_65_hypothetical_protein	10_67_hypothetical_protein	11_69_hypothetical_protein	105_255_hypothetical_protein	*	*	*	*	*	*	*	*	*	*	*
7	7	0.365	*	*	*	*	*	*	*	*	*	*	*	*	*	*	*	*	*	*	*	*	*	*	*	*	*	*	*	*	*	12_101_putative_endolysin	5_135_putative_endolysin	7_106_putative_endolysin	8_102_putative_endolysin	10_105_putative_endolysin	11_102_putative_endolysin	105_218_phage_lysozyme	*	*	*	*	*	*	*	*	*	*	*
7	7	0.361	*	*	*	*	*	*	*	*	*	*	*	*	*	*	*	*	*	*	*	*	*	*	*	*	*	*	*	*	*	12_122_putative_DNA_cytosine_methyltransferase	5_160_putative_DNA_cytosine_methyltransferase	7_127_putative_DNA_cytosine_methyltransferase	8_123_putative_DNA_cytosine_methyltransferase	10_125_putative_DNA_cytosine_methyltransferase	11_122_putative_DNA_cytosine_methyltransferase	105_198_cytosine-specific_methyltransferase	*	*	*	*	*	*	*	*	*	*	*
7	7	0.358	*	*	*	*	*	*	*	*	*	*	*	*	*	*	*	*	*	*	*	*	*	*	*	*	*	*	*	*	*	12_113_putative_thymidylate_synthase	5_151_putative_thymidylate_synthase	7_118_putative_thymidylate_synthase	8_114_putative_thymidylate_synthase	10_117_putative_thymidylate_synthase	11_114_putative_thymidylate_synthase	105_206_hypothetical_protein	*	*	*	*	*	*	*	*	*	*	*
7	7	0.342	*	*	*	*	*	*	*	*	*	*	*	*	*	*	*	*	*	*	*	*	*	*	*	*	*	*	*	*	*	*	*	*	*	*	*	*	*	*	*	*	*	*	*	*	*	*	*
7	7	0.324	*	*	*	*	*	*	*	*	*	*	*	*	*	*	*	*	*	*	*	*	*	*	*	*	*	*	*	*	*	12_82_putative_PhoH-like_protein	5_109_putative_PhoH-like_protein	7_87_putative_PhoH-like_protein	8_83_putative_PhoH-like_protein	10_86_putative_PhoH-like_protein	11_86_putative_PhoH-like_protein	105_235_PhoH_family_protein	*	*	*	*	*	*	*	*	*	*	*
7	7	0.313	*	*	*	*	*	*	*	*	*	*	*	*	*	*	*	*	*	*	*	*	*	*	*	*	*	*	*	*	*	12_97_hypothetical_protein	5_125_hypothetical_protein	7_102_hypothetical_protein	8_98_hypothetical_protein	10_101_hypothetical_protein	11_100_hypothetical_protein	105_222_hypothetical_protein	*	*	*	*	*	*	*	*	*	*	*
7	7	0.301	*	*	*	*	*	*	*	*	*	*	*	*	*	*	*	*	*	*	*	*	*	*	*	*	*	*	*	*	*	12_280_hypothetical_protein	*	7_289_hypothetical_protein	8_283_hypothetical_protein	10_274_hypothetical_protein	11_276_hypothetical_protein	105_49_hypothetical_protein	*	*	*	*	*	*	*	*	*	*	*
7	7	0.296	*	*	*	*	*	*	*	*	*	*	*	*	*	*	*	*	*	*	*	*	*	*	*	*	*	*	*	*	*	12_74_putative_lectin-like_domain_protein	5_91_putative_lectin-like_domain_protein	7_77_putative_lectin-like_domain_protein	8_74_putative_lectin-like_domain_protein	10_76_putative_lectin-like_domain_protein	11_78_putative_lectin-like_domain_protein	105_245_glycine_rich_protein	*	*	*	*	*	*	*	*	*	*	*
7	7	0.289	*	*	*	*	*	*	*	*	*	*	*	*	*	*	*	*	*	*	*	*	*	*	*	*	*	*	*	*	*	12_218_hypothetical_protein	5_277_hypothetical_protein	7_223_hypothetical_protein	8_218_hypothetical_protein	10_211_hypothetical_protein	11_217_hypothetical_protein	105_112_5'_nucleotidase	*	*	*	*	*	*	*	*	*	*	*
7	7	0.256	*	*	*	*	*	*	*	*	*	*	*	*	*	*	*	*	*	*	*	*	*	*	*	*	*	*	*	*	*	12_58_putative_DHH_phosphoesterase_protein	5_70_putative_DHH_phosphoesterase_protein	7_61_putative_DHH_phosphoesterase_protein	8_58_putative_DHH_phosphoesterase_protein	10_60_putative_DHH_phosphoesterase_protein	11_62_putative_DHH_phosphoesterase_protein	105_262_phosphohydrolase	*	*	*	*	*	*	*	*	*	*	*
7	7	0.247	*	*	*	*	*	*	*	*	*	*	*	*	*	*	*	*	*	*	*	*	*	*	*	*	*	*	*	*	*	12_136_putative_rIIa-like_protein	5_180_putative_rIIa-like_protein	7_141_putative_rIIa-like_protein	8_137_putative_rIIa-like_protein	10_139_putative_rIIa-like_protein	11_137_putative_rIIa-like_protein	105_184_RIIA_protector_from_prophage-induced_earlylysis	*	*	*	*	*	*	*	*	*	*	*
7	7	0.237	*	*	*	*	*	*	*	*	*	*	*	*	*	*	*	*	*	*	*	*	*	*	*	*	*	*	*	*	*	12_297_hypothetical_protein	5_386_hypothetical_protein	7_306_hypothetical_protein	8_300_hypothetical_protein	10_291_hypothetical_protein	11_300_hypothetical_protein	105_32_hypothetical_protein	*	*	*	*	*	*	*	*	*	*	*
7	7	0.229	*	*	*	*	*	*	*	*	*	*	*	*	*	*	*	*	*	*	*	*	*	*	*	*	*	*	*	*	*	12_76_hypothetical_protein	5_93_hypothetical_protein	7_79_hypothetical_protein	8_76_hypothetical_protein	10_78_hypothetical_protein	11_80_hypothetical_protein	105_243_hypothetical_protein	*	*	*	*	*	*	*	*	*	*	*
7	7	0.202	*	*	*	*	*	*	*	*	*	*	*	*	*	*	*	*	*	*	*	*	*	*	*	*	*	*	*	*	*	12_75_hypothetical_protein	5_92_hypothetical_protein	7_78_hypothetical_protein	8_75_hypothetical_protein	10_77_hypothetical_protein	11_79_hypothetical_protein	105_244_hypothetical_protein	*	*	*	*	*	*	*	*	*	*	*
7	7	0.121	*	*	*	*	*	*	*	*	*	*	*	*	*	*	*	*	*	*	*	*	*	*	*	*	*	*	*	*	*	*	*	*	*	*	*	*	16_39_hypothetical_protein	*	*	19_13_hypothetical_protein	20_8_hypothetical_protein	21_14_hypothetical_protein	*	*	24_3_hypothetical_protein	*	*
7	7	0.1	*	*	*	*	*	*	*	*	*	*	*	*	*	*	*	*	*	*	*	*	*	*	*	*	*	*	*	*	*	*	5_192_putative_DNA_ligase	*	*	*	*	*	*	*	*	*	*	*	*	*	*	*	*
7	7	0.07	*	*	*	*	*	*	*	*	*	*	*	*	*	*	*	*	*	*	*	*	*	*	*	*	*	*	*	*	*	*	5_170_hypothetical_protein	*	*	*	*	*	*	*	*	*	*	*	*	*	*	*	*
7	7	0.0327	*	*	*	*	*	*	*	*	*	*	*	*	*	*	*	*	*	*	*	*	*	*	*	*	*	*	*	*	*	12_246_hypothetical_protein	*	7_252_hypothetical_protein	8_246_hypothetical_protein	10_240_hypothetical_protein	11_243_hypothetical_protein	105_83_hypothetical_protein	*	*	*	*	*	*	*	*	*	*	*
7	7	0.0283	*	*	*	*	*	*	*	*	*	*	*	*	*	*	*	*	*	*	*	*	*	*	*	*	*	*	*	*	*	12_92_putative_tail_tape_measure_protein	5_119_putative_tail_tape_measure_protein	7_97_putative_tail_tape_measure_protein	8_93_putative_tail_tape_measure_protein	10_96_tail_tape_measure_protein	11_95_putative_tail_tape_measure_protein	105_227_tail_length_tape_measure_protein	*	*	*	*	*	*	*	*	*	*	*
6	12	0.274	*	*	*	*	*	*	*	*	*	*	*	*	*	*	*	*	*	*	*	*	*	*	*	*	*	*	*	*	*	12_89_putative_pre-tape_measure_chaperone_protein,12_90_putative_pre-tape_measure_chaperone_protein	5_116_putative_pre-tape_measure_chaperone_protein,5_117_putative_pre-tape_measure_chaperone_protein	7_94_putative_pre-tape_measure_chaperone_protein,7_95_putative_pre-tape_measure_chaperone_protein	8_90_putative_pre-tape_measure_chaperone_protein,8_91_putative_pre-tape_measure_chaperone_protein	10_93_putative_pre-tape_measure_chaperone_protein,10_94_putative_pre-tape_measure_chaperone_protein	11_92_putative_pre-tape_measure_chaperone_protein,11_93_putative_pre-tape_measure_chaperone_protein	*	*	*	*	*	*	*	*	*	*	*	*
6	11	0.742	*	*	*	*	*	*	*	*	*	*	*	*	*	*	*	*	*	*	*	*	*	*	*	*	*	*	*	*	*	12_17_hypothetical_protein,12_343_hypothetical_protein	*	7_19_hypothetical_protein,7_353_hypothetical_protein	8_18_hypothetical_protein,8_347_hypothetical_protein	10_19_hypothetical_protein,10_338_hypothetical_protein	11_18_hypothetical_protein,11_350_hypothetical_protein	105_304_hypothetical_protein	*	*	*	*	*	*	*	*	*	*	*
6	11	0.685	*	*	*	*	*	*	*	*	*	*	*	*	*	*	*	*	*	*	*	*	*	*	*	*	*	*	*	*	*	12_11_hypothetical_protein,12_337_hypothetical_protein	*	7_12_hypothetical_protein,7_346_hypothetical_protein	8_12_hypothetical_protein,8_341_hypothetical_protein	10_12_hypothetical_protein,10_331_hypothetical_protein	11_12_hypothetical_protein,11_344_hypothetical_protein	105_311_hypothetical_protein	*	*	*	*	*	*	*	*	*	*	*
6	11	0.554	*	*	*	*	*	*	*	*	*	*	*	*	*	*	*	*	*	*	*	*	*	*	*	*	*	*	*	*	*	12_16_hypothetical_protein,12_342_hypothetical_protein	*	7_18_hypothetical_protein,7_352_hypothetical_protein	8_17_hypothetical_protein,8_346_hypothetical_protein	10_18_hypothetical_protein,10_337_hypothetical_protein	11_17_hypothetical_protein,11_349_hypothetical_protein	105_305_hypothetical_protein	*	*	*	*	*	*	*	*	*	*	*
6	11	0.291	*	*	*	*	*	*	*	*	*	*	*	*	*	*	*	*	*	*	*	*	*	*	*	*	*	*	*	*	*	12_14_hypothetical_protein,12_340_hypothetical_protein	*	7_15_hypothetical_protein,7_349_hypothetical_protein	8_15_hypothetical_protein,8_344_hypothetical_protein	10_16_hypothetical_protein,10_335_hypothetical_protein	11_15_hypothetical_protein,11_347_hypothetical_protein	105_307_hypothetical_protein	*	*	*	*	*	*	*	*	*	*	*
6	7	0.546	*	*	*	*	*	*	59_30_hypothetical_protein	64_28_hypothetical_protein	67_27_hypothetical_protein	68_28_structural_protein	*	*	*	*	*	*	*	*	*	*	*	*	*	*	*	*	*	*	*	*	*	*	*	*	*	*	*	*	*	*	*	*	*	*	*	*	*
6	7	0.544	*	*	*	*	*	*	59_68_hypothetical_protein	64_65_hypothetical_protein	67_70_hypothetical_protein	68_70_hypothetical_protein	*	*	*	*	*	*	*	*	*	*	*	*	*	*	*	*	*	*	*	*	*	*	*	*	*	*	*	*	*	*	*	*	*	*	*	*	*
6	7	0.495	*	*	*	*	*	*	59_65_N4_gp55-like_protein	64_62_N4_gp55-like_protein	67_67_N4_gp55-like_protein	68_67_N4_gp55-like_protein	*	*	*	*	*	*	*	*	*	*	*	*	*	*	*	*	*	*	*	*	*	*	*	*	*	*	*	*	*	*	*	*	*	*	*	*	*
6	7	0.491	*	*	*	*	*	*	59_28_hypothetical_protein	64_26_hypothetical_protein	67_25_structural_protein	68_26_hypothetical_protein	*	*	*	*	*	*	*	*	*	*	*	*	*	*	*	*	*	*	*	*	*	*	*	*	*	*	*	*	*	*	*	*	*	*	*	*	*
6	7	0.446	*	*	*	*	*	*	59_67_N4_gp57-like_protein	64_64_N4_gp57-like_protein	67_69_N5_gp57-like_protein	68_69_N4_gp57-like_protein	*	*	*	*	*	*	*	*	*	*	*	*	*	*	*	*	*	*	*	*	*	*	*	*	*	*	*	*	*	*	*	*	*	*	*	*	*
6	7	0.401	*	*	*	*	*	*	59_72_hypothetical_protein	64_70_hypothetical_protein	67_75_hypothetical_protein	68_75_hypothetical_protein	*	*	*	*	*	*	*	*	*	*	*	*	*	*	*	*	*	*	*	*	*	*	*	*	*	*	*	*	*	*	*	*	*	*	*	*	*
6	7	0.392	*	*	*	*	*	*	59_45_N4_gp14-like_protein	64_42_N4_gp14-like_protein	67_43_N4_gp14-like_protein	68_44_N4_gp14-like_protein	*	*	*	*	*	*	*	*	*	*	*	*	*	*	*	*	*	*	*	*	*	*	*	*	*	*	*	*	*	*	*	*	*	*	*	*	*
6	7	0.374	*	*	*	*	*	*	59_46_hypothetical_protein	64_43_hypothetical_protein	67_47_hypothetical_protein	68_48_hypothetical_protein	*	*	*	*	*	*	*	*	*	*	*	*	*	*	*	*	*	*	*	*	*	*	*	*	*	*	*	*	*	*	*	*	*	*	*	*	*
6	7	0.301	*	*	*	*	*	*	*	*	*	*	*	*	*	*	*	*	*	*	*	*	*	*	*	*	*	*	*	*	*	*	*	*	*	*	*	*	*	*	*	*	*	*	*	*	*	*	1_125_DNA_primase-helicase,98_125_DNA_primase-helicase
6	7	0.262	*	*	*	*	*	*	*	*	*	*	*	*	*	*	*	*	*	*	*	*	*	*	*	*	*	*	*	*	*	*	*	*	*	*	*	*	*	*	*	*	*	*	*	*	*	*	1_88_prohead_core_scaffold_and_protease,98_88_prohead_core_scaffold_and_protease
6	7	0.253	*	*	*	*	*	*	*	*	*	*	*	*	*	*	*	*	*	*	*	*	*	*	*	*	*	*	*	*	*	*	*	*	*	*	*	*	*	*	*	*	*	*	*	*	*	*	1_9_single-stranded_DNA_binding_protein,98_9_single-stranded_DNA_binding_protein
6	7	0.252	*	*	*	*	*	*	59_40_putative_thioredoxin	64_37_thioredoxin	67_36_hypothetical_host-like_protein	68_37_hypothetical_host-like_thioredoxin	*	*	*	*	*	*	*	*	*	*	*	*	*	*	*	*	*	*	*	*	*	*	*	*	*	*	*	*	*	*	*	*	*	*	*	*	*
6	7	0.244	*	*	*	*	*	*	*	*	*	*	*	*	*	*	*	*	*	*	*	*	*	*	*	*	*	*	*	*	*	*	*	*	*	*	*	*	*	*	*	*	*	*	*	*	*	*	1_103_recombination_endonuclease_subunit,98_103_recombination_endonuclease_subunit
6	7	0.244	*	*	*	*	*	*	*	*	*	*	*	*	*	*	*	*	*	*	*	*	*	*	*	*	*	*	*	*	*	*	*	*	*	*	*	*	*	*	*	*	*	*	*	*	*	*	1_73_neck_protein,98_73_neck_protein
6	7	0.239	*	*	*	*	*	*	*	*	*	*	*	*	*	*	*	*	*	*	*	*	*	*	*	*	*	*	*	*	*	*	*	*	*	*	*	*	*	*	*	*	*	*	*	*	*	*	1_81_tail_sheath_protein,98_81_tail_sheath_protein
6	7	0.224	*	*	*	*	*	*	*	*	*	*	*	*	*	*	*	*	*	*	*	*	*	*	*	*	*	*	*	*	*	*	*	*	*	*	*	*	*	*	*	*	*	*	*	*	*	*	1_181_RNaseH,98_181_RNaseH
6	7	0.221	*	*	*	*	*	*	*	*	*	*	*	*	*	*	*	*	*	*	*	*	*	*	*	*	*	*	*	*	*	*	*	*	*	*	*	*	*	*	*	*	*	*	*	*	*	*	1_101_recombination_endonuclease_subunit,98_101_recombination_endonuclease_subunit
6	7	0.211	*	*	*	*	*	*	*	*	*	*	*	*	*	*	*	*	*	*	*	*	*	*	*	*	*	*	*	*	*	*	*	*	*	*	*	*	*	*	*	*	*	*	*	*	*	*	1_121_DNA_polymerase,98_121_DNA_polymerase
6	7	0.2	*	*	*	*	*	*	*	*	*	*	*	*	*	*	*	*	*	*	*	*	*	*	*	*	*	*	*	*	*	*	*	*	*	*	*	*	*	*	*	*	*	*	*	*	*	*	1_148_DNA_primase,98_148_DNA_primase
6	7	0.189	*	*	*	*	*	*	*	*	*	*	*	*	*	*	*	*	*	*	*	*	*	*	*	*	*	*	*	*	*	*	*	*	*	*	*	*	*	*	*	*	*	*	*	*	*	*	1_75_proximal_tail_sheath_stabilization,98_75_proximal_tail_sheath_stabilization
6	7	0.134	*	*	*	*	*	*	*	*	*	*	*	*	*	*	*	*	*	*	*	*	*	*	*	*	*	*	*	*	*	*	*	*	*	*	*	*	*	*	*	*	*	*	*	*	*	*	1_54_baseplate_wedge,98_54_baseplate_wedge
6	6	1	*	*	*	*	*	*	*	*	*	*	*	*	37_9_hypothetical_protein	*	*	*	*	*	*	*	*	*	*	*	*	34_14_hypothetical_protein	*	*	*	*	*	*	*	*	*	*	*	*	*	*	*	*	*	*	*	*	*
6	6	0.971	*	*	*	*	*	*	*	*	*	*	*	*	*	*	*	*	*	*	*	*	*	*	*	*	*	*	*	*	*	12_307_hypothetical_protein	*	7_316_hypothetical_protein	8_310_hypothetical_protein	10_300_hypothetical_protein	11_308_hypothetical_protein	105_23_hypothetical_protein	*	*	*	*	*	*	*	*	*	*	*
6	6	0.967	*	*	*	*	*	*	*	*	*	*	*	*	*	*	*	*	*	*	*	*	*	*	*	*	*	*	*	*	*	12_322_putative_RNaseH-like_domain_protein	*	7_330_putative_RNaseH-like_domain_protein	8_325_putative_RNaseH-like_domain_protein	10_315_putative_RNaseH-like_domain_protein	11_328_putative_RNaseH-like_domain_protein	105_7_crossover_junction_endodeoxyribonuclease	*	*	*	*	*	*	*	*	*	*	*
6	6	0.962	*	*	*	*	*	*	*	*	*	*	*	*	*	*	*	*	*	*	*	*	*	*	*	*	*	*	*	*	*	12_134_hypothetical_protein	*	7_139_hypothetical_protein	8_135_hypothetical_protein	10_137_hypothetical_protein	11_135_hypothetical_protein	105_186_hypothetical_protein	*	*	*	*	*	*	*	*	*	*	*
6	6	0.962	*	*	*	*	*	*	*	*	*	*	*	*	*	*	*	*	*	*	*	*	*	*	*	*	*	*	*	*	*	12_95_putative_NlpC/P60_family_cell_wall_peptidase	*	7_100_putative_NlpC/P60_family_cell_wall_peptidase	8_96_putative_NlpC/P60_family_cell_wall_peptidase	10_99_putative_NlpC/P60_family_cell_wall_peptidase	11_98_putative_NlpC/P60_family_cell_wall_peptidase	105_224_putative_phage_cell_wall_peptidase	*	*	*	*	*	*	*	*	*	*	*
6	6	0.959	*	*	*	*	*	*	*	*	*	*	*	*	*	*	*	*	*	*	*	*	*	*	*	*	*	*	*	*	*	12_91_putative_pre-tape_measure_chaperone_protein	*	7_96_putative_pre-tape_measure_chaperone_protein	8_92_putative_pre-tape_measure_chaperone_protein	10_95_putative_pre-tape_measure_chaperone_protein	11_94_putative_pre-tape_measure_chaperone_protein	105_229_hypothetical_protein	*	*	*	*	*	*	*	*	*	*	*
6	6	0.958	*	*	*	*	*	*	*	*	*	*	*	*	*	*	*	*	*	*	*	*	*	*	*	*	*	*	*	*	*	12_67_putative_minor_capsid_protein	*	7_70_putative_minor_capsid_protein	8_67_putative_minor_capsid_protein	10_69_minor_capsid_protein	11_71_putative_minor_capsid_protein	105_253_hypothetical_protein	*	*	*	*	*	*	*	*	*	*	*
6	6	0.957	*	*	*	*	*	*	*	*	*	*	*	*	*	*	*	*	*	*	*	*	*	*	*	*	*	*	*	*	*	12_243_hypothetical_protein	*	7_249_hypothetical_protein	8_243_hypothetical_protein	10_237_hypothetical_protein	11_240_hypothetical_protein	105_86_hypothetical_protein	*	*	*	*	*	*	*	*	*	*	*
6	6	0.956	*	*	*	*	*	*	*	*	*	*	*	*	*	*	*	*	*	*	*	*	*	*	*	*	*	*	*	*	*	12_52_hypothetical_protein	*	7_55_hypothetical_protein	8_52_hypothetical_protein	10_54_hypothetical_protein	11_56_hypothetical_protein	105_268_hypothetical_protein	*	*	*	*	*	*	*	*	*	*	*
6	6	0.951	*	*	*	*	*	*	*	*	*	*	*	*	*	*	*	*	*	*	*	*	*	*	*	*	*	*	*	*	*	12_172_hypothetical_protein	*	7_177_hypothetical_protein	8_173_hypothetical_protein	10_175_hypothetical_protein	11_172_hypothetical_protein	105_150_hypothetical_protein	*	*	*	*	*	*	*	*	*	*	*
6	6	0.951	*	*	*	*	*	*	*	*	*	*	*	*	*	*	*	*	*	*	*	*	*	*	*	*	*	*	*	*	*	12_237_hypothetical_protein	*	7_243_hypothetical_protein	8_237_hypothetical_protein	10_231_hypothetical_protein	11_236_hypothetical_protein	105_92_hypothetical_protein	*	*	*	*	*	*	*	*	*	*	*
6	6	0.949	*	*	*	*	*	*	*	*	*	*	*	*	*	*	*	*	*	*	*	*	*	*	*	*	*	*	*	*	*	12_34_hypothetical_protein	*	7_38_hypothetical_protein	8_35_hypothetical_protein	10_37_hypothetical_protein	11_39_hypothetical_protein	105_285_hypothetical_protein	*	*	*	*	*	*	*	*	*	*	*
6	6	0.949	*	*	*	*	*	*	*	*	*	*	*	*	*	*	*	*	*	*	*	*	*	*	*	*	*	*	*	*	*	12_70_hypothetical_protein	*	7_73_hypothetical_protein	8_70_hypothetical_protein	10_72_hypothetical_protein	11_74_hypothetical_protein	105_249_hypothetical_protein	*	*	*	*	*	*	*	*	*	*	*
6	6	0.937	*	*	*	*	*	*	*	*	*	*	*	*	*	*	*	*	*	*	*	*	*	*	*	*	*	*	*	*	*	12_255_hypothetical_protein	*	7_262_hypothetical_protein	8_256_hypothetical_protein	10_249_hypothetical_protein	11_253_hypothetical_protein	105_74_hypothetical_protein	*	*	*	*	*	*	*	*	*	*	*
6	6	0.934	*	*	*	*	*	*	*	*	*	*	*	*	*	*	*	*	*	*	*	*	*	*	*	*	*	*	*	*	*	12_174_hypothetical_protein	*	7_179_hypothetical_protein	8_175_hypothetical_protein	10_177_hypothetical_protein	11_174_hypothetical_protein	105_148_hypothetical_protein	*	*	*	*	*	*	*	*	*	*	*
6	6	0.922	*	*	*	*	*	*	*	*	*	*	*	*	*	*	*	*	*	*	*	*	*	*	*	*	*	*	*	*	*	12_103_putative_outer_membrane_spanin_component	*	7_108_putative_outer_membrane_spanin_component	8_104_putative_outer_membrane_spanin_component	10_107_putative_outer_membrane_spanin_component	11_104_putative_outer_membrane_spanin_component	105_216_hypothetical_protein	*	*	*	*	*	*	*	*	*	*	*
6	6	0.921	*	*	*	*	*	*	*	*	*	*	*	*	*	*	*	*	*	*	*	*	*	*	*	*	*	*	*	*	*	12_256_hypothetical_protein	*	7_263_hypothetical_protein	8_257_hypothetical_protein	10_250_hypothetical_protein	11_255_hypothetical_protein	105_73_hypothetical_protein	*	*	*	*	*	*	*	*	*	*	*
6	6	0.921	*	*	*	*	*	*	*	*	*	*	*	*	*	*	*	*	*	*	*	*	*	*	*	*	*	*	*	*	*	12_73_hypothetical_protein	*	7_76_hypothetical_protein	8_73_hypothetical_protein	10_75_hypothetical_protein	11_77_hypothetical_protein	105_246_hypothetical_protein	*	*	*	*	*	*	*	*	*	*	*
6	6	0.919	*	*	*	*	*	*	*	*	*	*	*	*	*	*	*	*	*	*	*	*	*	*	*	*	*	*	*	*	*	12_156_hypothetical_protein	*	7_161_hypothetical_protein	8_157_hypothetical_protein	10_159_hypothetical_protein	11_156_hypothetical_protein	105_166_20S_proteasome_A_and_B_subunits	*	*	*	*	*	*	*	*	*	*	*
6	6	0.898	*	*	*	*	*	*	*	*	*	*	*	*	*	*	*	*	*	*	*	*	*	*	*	*	*	*	*	*	*	12_150_hypothetical_protein	*	7_155_hypothetical_protein	8_151_hypothetical_protein	10_153_hypothetical_protein	11_152_hypothetical_protein	105_171_hypothetical_protein	*	*	*	*	*	*	*	*	*	*	*
6	6	0.897	*	*	*	*	*	*	*	*	*	*	*	*	*	*	*	*	*	*	*	*	*	*	*	*	*	*	*	*	*	12_112_hypothetical_protein	*	7_117_hypothetical_protein	8_113_hypothetical_protein	10_116_hypothetical_protein	11_113_hypothetical_protein	105_207_hypothetical_protein	*	*	*	*	*	*	*	*	*	*	*
6	6	0.897	*	*	*	*	*	*	*	*	*	*	*	*	*	*	*	*	*	*	*	*	*	*	*	*	*	*	*	*	*	12_119_putative_Pol_III-like_exoribonuclease	*	7_124_putative_Pol_III-like_exoribonuclease	8_120_putative_Pol_III-like_exoribonuclease	10_122_putative_Pol_III-like_exoribonuclease	11_119_putative_Pol_III-like_exoribonuclease	105_201_DNA_polymerase_III	*	*	*	*	*	*	*	*	*	*	*
6	6	0.891	*	*	*	*	*	*	*	*	*	*	*	*	*	*	*	*	*	*	*	*	*	*	*	*	*	*	*	*	*	12_217_hypothetical_protein	*	7_222_hypothetical_protein	8_217_hypothetical_protein	10_210_hypothetical_protein	11_216_hypothetical_protein	105_113_hypothetical_protein	*	*	*	*	*	*	*	*	*	*	*
6	6	0.89	*	*	*	*	*	*	*	*	*	*	*	*	*	*	*	*	*	*	*	*	*	*	*	*	*	*	*	*	*	12_209_hypothetical_protein	*	7_214_hypothetical_protein	8_210_hypothetical_protein	10_203_hypothetical_protein	11_209_hypothetical_protein	105_120_hypothetical_protein	*	*	*	*	*	*	*	*	*	*	*
6	6	0.884	*	*	*	*	*	*	*	*	*	*	*	*	*	*	*	*	*	*	*	*	*	*	*	*	*	*	*	*	*	12_106_putative_HTH_domain_DNA-binding_protein	*	7_111_putative_HTH_domain_DNA-binding_protein	8_107_putative_HTH_domain_DNA-binding_protein	10_110_putative_HTH_domain_DNA-binding_protein	11_107_putative_HTH_domain_DNA-binding_protein	105_213_hypothetical_protein	*	*	*	*	*	*	*	*	*	*	*
6	6	0.884	*	*	*	*	*	*	*	*	*	*	*	*	*	*	*	*	*	*	*	*	*	*	*	*	*	*	*	*	*	12_149_putative_DNA_ligase	*	7_154_putative_DNA_ligase	8_150_putative_DNA_ligase	10_152_putative_DNA_ligase	11_151_putative_DNA_ligase	105_172_DNA_ligase	*	*	*	*	*	*	*	*	*	*	*
6	6	0.88	*	*	*	*	*	*	*	*	*	*	*	*	*	*	*	*	*	*	*	*	*	*	*	*	*	*	*	*	*	12_130_hypothetical_protein	*	7_135_hypothetical_protein	8_131_hypothetical_protein	10_133_hypothetical_protein	11_131_hypothetical_protein	105_190_hypothetical_protein	*	*	*	*	*	*	*	*	*	*	*
6	6	0.877	*	*	*	*	*	*	*	*	*	*	*	*	*	*	*	*	*	*	*	*	*	*	*	*	*	*	*	*	*	12_178_putative_band_7_lipoprotein	*	7_183_putative_band_7_lipoprotein	8_179_putative_band_7_lipoprotein	10_181_putative_band_7_lipoprotein	11_178_putative_band_7_lipoprotein	105_144_band_7_protein	*	*	*	*	*	*	*	*	*	*	*
6	6	0.871	*	*	*	*	*	*	*	*	*	*	*	*	*	*	*	*	*	*	*	*	*	*	*	*	*	*	*	*	*	12_163_putative_peptidyl-tRNA_hydrolase	*	7_168_putative_peptidyl-tRNA_hydrolase	8_164_putative_peptidyl-tRNA_hydrolase	10_166_putative_peptidyl-tRNA_hydrolase	11_163_putative_peptidyl-tRNA_hydrolase	105_159_peptidyl-tRNA_hydrolase_PTH2_family_protein	*	*	*	*	*	*	*	*	*	*	*
6	6	0.87	*	*	*	*	*	*	*	*	*	*	*	*	*	*	*	*	*	*	*	*	*	*	*	*	*	*	*	*	*	12_139_hypothetical_protein	*	7_144_hypothetical_protein	8_140_hypothetical_protein	10_142_hypothetical_protein	11_139_hypothetical_protein	105_183_hypothetical_protein	*	*	*	*	*	*	*	*	*	*	*
6	6	0.869	*	*	*	*	*	*	*	*	*	*	*	*	*	*	*	*	*	*	*	*	*	*	*	*	*	*	*	*	*	12_127_hypothetical_protein	*	7_132_hypothetical_protein	8_128_hypothetical_protein	10_130_hypothetical_protein	11_128_hypothetical_protein	105_193_hypothetical_protein	*	*	*	*	*	*	*	*	*	*	*
6	6	0.859	*	*	*	*	*	*	*	*	*	*	*	*	*	*	*	*	*	*	*	*	*	*	*	*	*	*	*	*	*	12_142_hypothetical_protein	*	7_147_hypothetical_protein	8_143_hypothetical_protein	10_145_hypothetical_protein	11_142_hypothetical_protein	105_180_hypothetical_protein	*	*	*	*	*	*	*	*	*	*	*
6	6	0.856	*	*	*	*	*	*	*	*	*	*	*	*	*	*	*	*	*	*	*	*	*	*	*	*	*	*	*	*	*	12_24_hypothetical_protein	*	7_28_hypothetical_protein	8_26_hypothetical_protein	10_27_hypothetical_protein	11_29_hypothetical_protein	105_295_hypothetical_protein	*	*	*	*	*	*	*	*	*	*	*
6	6	0.851	*	*	*	*	*	*	*	*	*	*	*	*	*	*	*	*	*	*	*	*	*	*	*	*	*	*	*	*	*	12_107_putative_dUTP_pyrophosphatase	*	7_112_putative_dUTP_pyrophosphatase	8_108_putative_dUTP_pyrophosphatase	10_111_putative_dUTP_pyrophosphatase	11_108_putative_dUTP_pyrophosphatase	105_212_DUTPase	*	*	*	*	*	*	*	*	*	*	*
6	6	0.849	*	*	*	*	*	*	*	*	*	*	*	*	*	*	*	*	*	*	*	*	*	*	*	*	*	*	*	*	*	12_168_hypothetical_protein	*	7_173_hypothetical_protein	8_169_hypothetical_protein	10_171_hypothetical_protein	11_168_hypothetical_protein	105_154_hypothetical_protein	*	*	*	*	*	*	*	*	*	*	*
6	6	0.846	*	*	*	*	*	*	*	*	*	*	*	*	*	*	*	*	*	*	*	*	*	*	*	*	*	*	*	*	*	12_60_hypothetical_protein	*	7_63_hypothetical_protein	8_60_hypothetical_protein	10_62_hypothetical_protein	11_64_hypothetical_protein	105_260_hypothetical_protein	*	*	*	*	*	*	*	*	*	*	*
6	6	0.839	*	*	*	*	*	*	*	*	*	*	*	*	*	*	*	*	*	*	*	*	*	*	*	*	*	*	*	*	*	12_141_putative_tyrosine_recombinase	*	7_146_putative_tyrosine_recombinase	8_142_putative_tyrosine_recombinase	10_144_putative_tyrosine_recombinase	11_141_putative_tyrosine_recombinase	105_181_integrase_family_protein	*	*	*	*	*	*	*	*	*	*	*
6	6	0.839	*	*	*	*	*	*	*	*	*	*	*	*	*	*	*	*	*	*	*	*	*	*	*	*	*	*	*	*	*	12_212_hypothetical_protein	*	7_217_hypothetical_protein	8_213_hypothetical_protein	10_206_hypothetical_protein	11_211_hypothetical_protein	105_117_hypothetical_protein	*	*	*	*	*	*	*	*	*	*	*
6	6	0.83	*	*	*	*	*	*	*	*	*	*	*	*	*	*	*	*	*	*	*	*	*	*	*	*	*	*	*	*	*	12_102_putative_inner_membrane_spanin_component	*	7_107_putative_inner_membrane_spanin_component	8_103_putative_inner_membrane_spanin_component	10_106_putative_inner_membrane_spanin_component	11_103_putative_inner_membrane_spanin_component	105_217_hypothetical_protein	*	*	*	*	*	*	*	*	*	*	*
6	6	0.83	*	*	*	*	*	*	*	*	*	*	*	*	*	*	*	*	*	*	*	*	*	*	*	*	*	*	*	*	*	12_179_hypothetical_protein	*	7_184_hypothetical_protein	8_180_hypothetical_protein	10_182_hypothetical_protein	11_179_hypothetical_protein	105_143_hypothetical_protein	*	*	*	*	*	*	*	*	*	*	*
6	6	0.828	*	*	*	*	*	*	*	*	*	*	*	*	*	*	*	*	*	*	*	*	*	*	*	*	*	*	*	*	*	12_146_hypothetical_protein	*	7_151_hypothetical_protein	8_147_hypothetical_protein	10_149_hypothetical_protein	11_147_hypothetical_protein	105_175_hypothetical_protein	*	*	*	*	*	*	*	*	*	*	*
6	6	0.825	*	*	*	*	*	*	*	*	*	*	*	*	*	*	*	*	*	*	*	*	*	*	*	*	*	*	*	*	*	12_224_putative_HTH_domain_DNA-binding_protein	*	7_229_putative_HTH_domain_DNA-binding_protein	8_224_putative_HTH_domain_DNA-binding_protein	10_217_putative_HTH_domain_DNA-binding_protein	11_223_putative_HTH_domain_DNA-binding_protein	105_106_transcriptional_regulator_Cro/CI_family	*	*	*	*	*	*	*	*	*	*	*
6	6	0.824	*	*	*	*	*	*	*	*	*	*	*	*	*	*	*	*	*	*	*	*	*	*	*	*	*	*	*	*	*	12_111_hypothetical_protein	*	7_116_hypothetical_protein	8_112_hypothetical_protein	10_115_hypothetical_protein	11_112_hypothetical_protein	105_208_hypothetical_protein	*	*	*	*	*	*	*	*	*	*	*
6	6	0.822	*	*	*	*	*	*	*	*	*	*	*	*	*	*	*	*	*	*	*	*	*	*	*	*	*	*	*	*	*	12_152_DUF1643_protein	*	7_157_DUF1643_protein	8_153_DUF1643_protein	10_155_DUF1643_protein	11_154_DUF1643_protein	105_169_hypothetical_protein	*	*	*	*	*	*	*	*	*	*	*
6	6	0.821	*	*	*	*	*	*	*	*	*	*	*	*	*	*	*	*	*	*	*	*	*	*	*	*	*	*	*	*	*	12_320_hypothetical_protein	*	7_328_hypothetical_protein	8_323_hypothetical_protein	10_313_hypothetical_protein	11_325_hypothetical_protein	105_9_hypothetical_protein	*	*	*	*	*	*	*	*	*	*	*
6	6	0.82	*	*	*	*	*	*	*	*	*	*	*	*	*	*	*	*	*	*	*	*	*	*	*	*	*	*	*	*	*	12_167_putative_HD-domain/PDEase-like_protein	*	7_172_putative_HD-domain/PDEase-like_protein	8_168_putative_HD-domain/PDEase-like_protein	10_170_putative_HD-domain/PDEase-like_protein	11_167_putative_HD-domain/PDEase-like_protein	105_155_SpoT/RelA_family_(p)ppGpp_synthetase_I	*	*	*	*	*	*	*	*	*	*	*
6	6	0.811	*	*	*	*	*	*	*	*	*	*	*	*	*	*	*	*	*	*	*	*	*	*	*	*	*	*	*	*	*	12_306_hypothetical_protein	*	7_315_hypothetical_protein	8_309_hypothetical_protein	10_299_hypothetical_protein	11_307_hypothetical_protein	105_24_hypothetical_protein	*	*	*	*	*	*	*	*	*	*	*
6	6	0.81	*	*	*	*	*	*	*	*	*	*	*	*	*	*	*	*	*	*	*	*	*	*	*	*	*	*	*	*	*	12_147_putative_HTH_domain_protein	*	7_152_putative_HTH_domain_protein	8_148_putative_HTH_domain_protein	10_150_putative_HTH_domain_protein	11_148_putative_HTH_domain_protein	105_174_hypothetical_protein	*	*	*	*	*	*	*	*	*	*	*
6	6	0.808	*	*	*	*	*	*	*	*	*	*	*	*	*	*	*	*	*	*	*	*	*	*	*	*	*	*	*	*	*	12_305_hypothetical_protein	*	7_314_hypothetical_protein	8_308_hypothetical_protein	10_298_hypothetical_protein	11_305_putative_winged-helix_HTH_DNA_binding_protein	105_25_hypothetical_protein	*	*	*	*	*	*	*	*	*	*	*
6	6	0.807	*	*	*	*	*	*	*	*	*	*	*	*	*	*	*	*	*	*	*	*	*	*	*	*	*	*	*	*	*	12_169_putative_DNA-binding_domain_protein	*	7_174_putative_DNA-binding_domain_protein	8_170_putative_DNA-binding_domain_protein	10_172_putative_DNA-binding_domain_protein	11_169_putative_DNA-binding_domain_protein	105_153_HNH_endonuclease_family_protein	*	*	*	*	*	*	*	*	*	*	*
6	6	0.805	*	*	*	*	*	*	*	*	*	*	*	*	*	*	*	*	*	*	*	*	*	*	*	*	*	*	*	*	*	12_140_hypothetical_protein	*	7_145_hypothetical_protein	8_141_hypothetical_protein	10_143_hypothetical_protein	11_140_hypothetical_protein	105_182_hypothetical_protein	*	*	*	*	*	*	*	*	*	*	*
6	6	0.805	*	*	*	*	*	*	*	*	*	*	*	*	*	*	*	*	*	*	*	*	*	*	*	*	*	*	*	*	*	12_87_hypothetical_protein	*	7_92_hypothetical_protein	8_88_hypothetical_protein	10_91_hypothetical_protein	11_90_hypothetical_protein	105_231_hypothetical_protein	*	*	*	*	*	*	*	*	*	*	*
6	6	0.803	*	*	*	*	*	*	*	*	*	*	*	*	*	*	*	*	*	*	*	*	*	*	*	*	*	*	*	*	*	12_55_putative_HD-domain/PDEase-like_protein	*	7_58_putative_HD-domain/PDEase-like_protein	8_55_putative_HD-domain/PDEase-like_protein	10_57_putative_HD-domain/PDEase-like_protein	11_58_putative_HD-domain/PDEase-like_protein	105_265_putative_phage_hydrolase	*	*	*	*	*	*	*	*	*	*	*
6	6	0.802	*	*	*	*	*	*	*	*	*	*	*	*	*	*	*	*	*	*	*	*	*	*	*	*	*	*	*	*	*	12_222_hypothetical_protein	*	7_227_hypothetical_protein	8_222_hypothetical_protein	10_215_hypothetical_protein	11_221_hypothetical_protein	105_108_hypothetical_protein	*	*	*	*	*	*	*	*	*	*	*
6	6	0.792	*	*	*	*	*	*	*	*	*	*	*	*	*	*	*	*	*	*	*	*	*	*	*	*	*	*	*	*	*	12_205_putative_HNH_endonuclease	*	7_210_putative_HNH_endonuclease	8_206_putative_HNH_endonuclease	10_199_putative_HNH_endonuclease	11_205_putative_HNH_endonuclease	105_124_HNH_endonuclease	*	*	*	*	*	*	*	*	*	*	*
6	6	0.789	*	*	*	*	*	*	*	*	*	*	*	*	*	*	*	*	*	*	*	*	*	*	*	*	*	*	*	*	*	12_225_hypothetical_protein	*	7_230_hypothetical_protein	8_225_hypothetical_protein	10_218_hypothetical_protein	11_224_hypothetical_protein	105_105_hypothetical_protein	*	*	*	*	*	*	*	*	*	*	*
6	6	0.775	*	*	*	*	*	*	*	*	*	*	*	*	*	*	*	*	*	*	*	*	*	*	*	*	*	*	*	*	*	12_245_hypothetical_protein	*	7_251_hypothetical_protein	8_245_hypothetical_protein	10_239_hypothetical_protein	11_242_hypothetical_protein	105_84_hypothetical_protein	*	*	*	*	*	*	*	*	*	*	*
6	6	0.761	*	*	*	*	*	*	*	*	*	*	*	*	*	*	*	*	*	*	*	*	*	*	*	*	*	*	*	*	*	12_214_hypothetical_protein	*	7_219_hypothetical_protein	8_215_hypothetical_protein	10_208_hypothetical_protein	11_213_hypothetical_protein	105_115_hypothetical_protein	*	*	*	*	*	*	*	*	*	*	*
6	6	0.752	*	*	*	*	*	*	*	*	*	*	*	*	*	*	*	*	*	*	*	*	*	*	*	*	*	*	*	*	*	12_120_hypothetical_protein	*	7_125_hypothetical_protein	8_121_hypothetical_protein	10_123_hypothetical_protein	11_120_hypothetical_protein	105_200_hypothetical_protein	*	*	*	*	*	*	*	*	*	*	*
6	6	0.752	*	*	*	*	*	*	*	*	*	*	*	*	*	*	*	*	*	*	*	*	*	*	*	*	*	*	*	*	*	12_271_putative_Ser/Thr_protein_phosphatase	*	7_279_putative_Ser/Thr_protein_phosphatase	8_273_putative_Ser/Thr_protein_phosphatase	10_265_putative_Ser/Thr_protein_phosphatase	11_268_putative_Ser/Thr_protein_phosphatase	105_58_metallophosphoesterase	*	*	*	*	*	*	*	*	*	*	*
6	6	0.751	*	*	*	*	*	*	*	*	*	*	*	*	*	*	*	*	*	*	*	*	*	*	*	*	*	*	*	*	*	12_185_hypothetical_protein	*	7_190_hypothetical_protein	8_186_hypothetical_protein	10_188_hypothetical_protein	11_186_hypothetical_protein	105_137_hypothetical_protein	*	*	*	*	*	*	*	*	*	*	*
6	6	0.741	*	*	*	*	*	*	*	*	*	*	*	*	*	*	*	*	*	*	*	*	*	*	*	*	*	*	*	*	*	12_123_hypothetical_protein	*	7_128_hypothetical_protein	8_124_hypothetical_protein	10_126_hypothetical_protein	11_123_hypothetical_protein	105_197_hypothetical_protein	*	*	*	*	*	*	*	*	*	*	*
6	6	0.741	*	*	*	*	*	*	*	*	*	*	*	*	*	*	*	*	*	*	*	*	*	*	*	*	*	*	*	*	*	12_294_hypothetical_protein	*	7_303_hypothetical_protein	8_297_hypothetical_protein	10_288_hypothetical_protein	11_297_hypothetical_protein	105_35_hypothetical_protein	*	*	*	*	*	*	*	*	*	*	*
6	6	0.738	*	*	*	*	*	*	*	*	*	*	*	*	*	*	*	*	*	*	*	*	*	*	*	*	*	*	*	*	*	12_252_hypothetical_protein	*	7_259_hypothetical_protein	8_253_hypothetical_protein	10_246_hypothetical_protein	11_250_hypothetical_protein	105_77_hypothetical_protein	*	*	*	*	*	*	*	*	*	*	*
6	6	0.734	*	*	*	*	*	*	*	*	*	*	*	*	*	*	*	*	*	*	*	*	*	*	*	*	*	*	*	*	*	12_325_terminase_small_subunit	*	7_333_terminase_small_subunit	8_328_putative_terminase_small_subunit	10_318_terminase_small_subunit	11_331_terminase_small_subunit	105_4_hypothetical_protein	*	*	*	*	*	*	*	*	*	*	*
6	6	0.729	*	*	*	*	*	*	*	*	*	*	*	*	*	*	*	*	*	*	*	*	*	*	*	*	*	*	*	*	*	12_104_putative_holin_protein	*	7_109_putative_holin_protein	8_105_putative_holin_protein	10_108_putative_holin_protein	11_105_putative_holin_protein	105_215_hypothetical_protein	*	*	*	*	*	*	*	*	*	*	*
6	6	0.728	*	*	*	*	*	*	*	*	*	*	*	*	*	*	*	*	*	*	*	*	*	*	*	*	*	*	*	*	*	12_159_putative_lipoprotein	*	7_164_putative_lipoprotein	8_160_putative_lipoprotein	10_162_putative_lipoprotein	11_159_hypothetical_protein	105_163_hypothetical_protein	*	*	*	*	*	*	*	*	*	*	*
6	6	0.728	*	*	*	*	*	*	*	*	*	*	*	*	*	*	*	*	*	*	*	*	*	*	*	*	*	*	*	*	*	12_288_hypothetical_protein	*	7_297_hypothetical_protein	8_291_hypothetical_protein	10_282_hypothetical_protein	11_281_hypothetical_protein	105_41_hypothetical_protein	*	*	*	*	*	*	*	*	*	*	*
6	6	0.705	*	*	*	*	*	*	*	*	*	*	*	*	*	*	*	*	*	*	*	*	*	*	*	*	*	*	*	*	*	12_189_hypothetical_protein	*	7_194_hypothetical_protein	8_190_hypothetical_protein	10_192_hypothetical_protein	11_190_hypothetical_protein	105_133_hypothetical_protein	*	*	*	*	*	*	*	*	*	*	*
6	6	0.699	*	*	*	*	*	*	*	*	*	*	*	*	*	*	*	*	*	*	*	*	*	*	*	*	*	*	*	*	*	12_148_putative_tRNA_amidotransferase_domain_protein	*	7_153_putative_tRNA_amidotransferase_domain_protein	8_149_putative_tRNA_amidotransferase_domain_protein	10_151_putative_tRNA_amidotransferase_domain_protein	11_149_putative_tRNA_amidotransferase_domain_protein	105_173_GatB/Yqey_domain-containing_protein	*	*	*	*	*	*	*	*	*	*	*
6	6	0.699	*	*	*	*	*	*	*	*	*	*	*	*	*	*	*	*	*	*	*	*	*	*	*	*	*	*	*	*	*	12_242_hypothetical_protein	*	7_248_hypothetical_protein	8_242_hypothetical_protein	10_236_hypothetical_protein	11_239_hypothetical_protein	105_87_hypothetical_protein	*	*	*	*	*	*	*	*	*	*	*
6	6	0.698	*	*	*	*	*	*	*	*	*	*	*	*	*	*	*	*	*	*	*	*	*	*	*	*	*	*	*	*	*	12_270_hypothetical_protein	*	7_278_hypothetical_protein	8_272_hypothetical_protein	10_264_hypothetical_protein	11_267_putative_pleckstrin_domain_protein	105_59_hypothetical_protein	*	*	*	*	*	*	*	*	*	*	*
6	6	0.696	*	*	*	*	*	*	*	*	*	*	*	*	*	*	*	*	*	*	*	*	*	*	*	*	*	*	*	*	*	12_128_hypothetical_protein	*	7_133_hypothetical_protein	8_129_hypothetical_protein	10_131_hypothetical_protein	11_129_hypothetical_protein	105_192_hypothetical_protein	*	*	*	*	*	*	*	*	*	*	*
6	6	0.686	*	*	*	*	*	*	*	*	*	*	*	*	*	*	*	*	*	*	*	*	*	*	*	*	*	*	*	*	*	12_166_hypothetical_protein	*	7_171_hypothetical_protein	8_167_hypothetical_protein	10_169_hypothetical_protein	11_166_hypothetical_protein	105_156_hypothetical_protein	*	*	*	*	*	*	*	*	*	*	*
6	6	0.678	*	*	*	*	*	*	*	*	*	*	*	*	*	*	*	*	*	*	*	*	*	*	*	*	*	*	*	*	*	12_313_putative_HNH_homing_endonuclease	*	7_322_putative_HNH_homing_endonuclease	8_316_putative_HNH_homing_endonuclease	10_306_hypothetical_protein	11_314_putative_HNH_homing_endonuclease	105_17_hypothetical_protein	*	*	*	*	*	*	*	*	*	*	*
6	6	0.665	*	*	*	*	*	*	*	*	*	*	*	*	*	*	*	*	*	*	*	*	*	*	*	*	*	*	*	*	*	12_165_hypothetical_protein	*	7_170_hypothetical_protein	8_166_hypothetical_protein	10_168_hypothetical_protein	11_165_hypothetical_protein	105_157_hypothetical_protein	*	*	*	*	*	*	*	*	*	*	*
6	6	0.647	*	*	*	*	*	*	*	*	*	*	*	*	*	*	*	*	*	*	*	*	*	*	*	*	*	*	*	*	*	12_323_hypothetical_protein	*	7_331_hypothetical_protein	8_326_hypothetical_protein	10_316_hypothetical_protein	11_329_hypothetical_protein	105_6_hypothetical_protein	*	*	*	*	*	*	*	*	*	*	*
6	6	0.633	*	*	*	*	*	*	*	*	*	*	*	*	*	*	*	*	*	*	*	*	*	*	*	*	*	*	*	*	*	12_206_hypothetical_protein	*	7_211_hypothetical_protein	8_207_hypothetical_protein	10_200_hypothetical_protein	11_206_hypothetical_protein	105_123_hypothetical_protein	*	*	*	*	*	*	*	*	*	*	*
6	6	0.626	*	*	*	*	*	*	*	*	*	*	*	*	*	*	*	*	*	*	*	*	*	*	*	*	*	*	*	*	*	12_319_hypothetical_protein	*	7_327_hypothetical_protein	8_322_hypothetical_protein	10_312_hypothetical_protein	11_324_hypothetical_protein	105_11_hypothetical_protein	*	*	*	*	*	*	*	*	*	*	*
6	6	0.625	*	*	*	*	*	*	*	*	*	*	*	*	*	*	*	*	*	*	*	*	*	*	*	*	*	*	*	*	*	12_250_hypothetical_protein	*	7_257_hypothetical_protein	8_251_hypothetical_protein	10_244_hypothetical_protein	11_248_hypothetical_protein	105_79_hypothetical_protein	*	*	*	*	*	*	*	*	*	*	*
6	6	0.619	*	*	*	*	*	*	*	*	*	*	*	*	*	*	*	*	*	*	*	*	*	*	*	*	*	*	*	*	*	12_39_putative_transglutaminase-like_cysteinepeptidase	*	7_42_putative_transglutaminase-like_cysteinepeptidase	8_39_putative_transglutaminase-like_cysteinepeptidase	10_41_putative_transglutaminase-like_cysteinepeptidase	11_44_putative_transglutaminase-like_cysteinepeptidase	105_281_hypothetical_protein	*	*	*	*	*	*	*	*	*	*	*
6	6	0.604	*	*	*	*	*	*	*	*	*	*	*	*	*	*	*	*	*	*	*	*	*	*	*	*	*	*	*	*	*	12_135_putative_rIIb-like_protein	*	7_140_putative_rIIb-like_protein	8_136_putative_rIIb-like_protein	10_138_putative_rIIb-like_protein	11_136_putative_rIIb-like_protein	105_185_RIIB_protector_from_prophage-induced_earlylysis	*	*	*	*	*	*	*	*	*	*	*
6	6	0.602	*	*	*	*	*	*	*	*	*	*	*	*	*	*	*	*	*	*	*	*	*	*	*	*	*	*	*	*	*	12_230_putative_GcrA-like_cell_cycle_regulator	*	7_235_putative_GcrA-like_cell_cycle_regulator	8_230_putative_GcrA-like_cell_cycle_regulator	10_223_putative_GcrA-like_cell_cycle_regulator	11_229_putative_GcrA-like_cell_cycle_regulator	105_100_GcrA_cell_cycle_regulator_family_protein	*	*	*	*	*	*	*	*	*	*	*
6	6	0.589	*	*	*	*	*	*	*	*	*	*	*	*	*	*	*	*	*	*	*	*	*	*	*	*	*	*	*	*	*	12_268_hypothetical_protein	*	7_276_hypothetical_protein	8_270_hypothetical_protein	10_262_hypothetical_protein	11_265_hypothetical_protein	105_61_hypothetical_protein	*	*	*	*	*	*	*	*	*	*	*
6	6	0.588	*	*	*	*	*	*	*	*	*	*	*	*	*	*	*	*	*	*	*	*	*	*	*	*	*	*	*	*	*	12_273_hypothetical_protein	*	7_281_hypothetical_protein	8_275_hypothetical_protein	10_267_hypothetical_protein	11_270_hypothetical_protein	105_56_hypothetical_protein	*	*	*	*	*	*	*	*	*	*	*
6	6	0.585	*	*	*	*	*	*	*	*	*	*	*	*	*	*	*	*	*	*	*	*	*	*	*	*	*	*	*	*	*	12_266_hypothetical_protein	*	7_274_hypothetical_protein	8_268_hypothetical_protein	10_260_hypothetical_protein	11_263_hypothetical_protein	105_63_hypothetical_protein	*	*	*	*	*	*	*	*	*	*	*
6	6	0.584	*	*	*	*	*	*	*	*	*	*	*	*	*	*	*	*	*	*	*	*	*	*	*	*	*	*	*	*	*	12_30_hypothetical_protein	*	7_34_hypothetical_protein	8_32_hypothetical_protein	10_33_hypothetical_protein	11_34_hypothetical_protein	105_289_hypothetical_protein	*	*	*	*	*	*	*	*	*	*	*
6	6	0.577	*	*	*	*	*	*	*	*	*	*	*	*	*	*	*	*	*	*	*	*	*	*	*	*	*	*	*	*	*	12_188_hypothetical_protein	*	7_193_hypothetical_protein	8_189_hypothetical_protein	10_191_hypothetical_protein	11_189_hypothetical_protein	105_134_hypothetical_protein	*	*	*	*	*	*	*	*	*	*	*
6	6	0.55	*	*	*	*	*	*	*	*	*	*	*	*	*	*	*	*	*	*	*	*	*	*	*	*	*	*	*	*	*	12_213_hypothetical_protein	*	7_218_hypothetical_protein	8_214_hypothetical_protein	10_207_hypothetical_protein	11_212_hypothetical_protein	105_116_hypothetical_protein	*	*	*	*	*	*	*	*	*	*	*
6	6	0.527	*	*	*	*	*	*	*	*	*	*	*	*	*	*	*	*	*	*	*	*	*	*	*	*	*	*	*	*	*	12_157_hypothetical_protein	*	7_162_hypothetical_protein	8_158_hypothetical_protein	10_160_hypothetical_protein	11_157_hypothetical_protein	105_165_hypothetical_protein	*	*	*	*	*	*	*	*	*	*	*
6	6	0.523	*	*	*	*	*	*	*	*	*	*	*	*	*	*	*	*	*	*	*	*	*	*	*	*	*	*	*	*	*	12_180_hypothetical_protein	*	7_185_hypothetical_protein	8_181_hypothetical_protein	10_183_hypothetical_protein	11_180_hypothetical_protein	105_142_hypothetical_protein	*	*	*	*	*	*	*	*	*	*	*
6	6	0.486	*	*	*	*	*	*	*	*	*	*	*	*	*	*	*	*	*	*	*	*	*	*	*	*	*	*	*	*	*	12_84_hypothetical_protein	*	7_89_hypothetical_protein	8_85_hypothetical_protein	10_88_hypothetical_protein	11_88_hypothetical_protein	105_233_hypothetical_protein	*	*	*	*	*	*	*	*	*	*	*
6	6	0.463	*	*	*	*	*	*	*	*	*	*	*	*	*	*	*	*	*	*	*	*	*	*	*	*	*	*	*	*	*	12_21_hypothetical_protein	*	7_23_hypothetical_protein	8_22_hypothetical_protein	10_23_hypothetical_protein	11_21_hypothetical_protein	105_300_hypothetical_protein	*	*	*	*	*	*	*	*	*	*	*
6	6	0.447	*	*	*	*	*	*	*	*	*	*	*	*	*	*	*	*	*	*	*	*	*	*	*	*	*	*	*	*	*	12_29_hypothetical_protein	*	7_33_hypothetical_protein	8_31_hypothetical_protein	10_32_hypothetical_protein	11_33_hypothetical_protein	105_290_hypothetical_protein	*	*	*	*	*	*	*	*	*	*	*
6	6	0.447	*	*	*	*	*	*	*	*	*	*	*	*	*	*	*	*	*	*	*	*	*	*	*	*	*	*	*	*	*	12_69_hypothetical_protein	*	7_72_hypothetical_protein	8_69_hypothetical_protein	10_71_hypothetical_protein	11_73_hypothetical_protein	105_250_hypothetical_protein	*	*	*	*	*	*	*	*	*	*	*
6	6	0.442	*	*	*	*	*	*	*	*	*	*	*	*	*	*	*	*	*	*	*	*	*	*	*	*	*	*	*	*	*	12_207_hypothetical_protein	*	7_212_hypothetical_protein	8_208_hypothetical_protein	10_201_hypothetical_protein	11_207_hypothetical_protein	105_122_hypothetical_protein	*	*	*	*	*	*	*	*	*	*	*
6	6	0.427	*	*	*	*	*	*	*	*	*	*	*	*	*	*	*	*	*	*	*	*	*	*	*	*	*	*	*	*	*	12_19_hypothetical_protein	*	7_21_hypothetical_protein	8_20_hypothetical_protein	10_21_hypothetical_protein	11_20_hypothetical_protein	105_302_hypothetical_protein	*	*	*	*	*	*	*	*	*	*	*
6	6	0.355	*	*	*	*	*	*	*	*	*	*	*	*	*	*	*	*	*	*	*	*	*	*	*	*	*	*	*	*	*	12_281_hypothetical_protein	*	7_290_hypothetical_protein	8_284_hypothetical_protein	10_275_hypothetical_protein	11_277_hypothetical_protein	105_48_hypothetical_protein	*	*	*	*	*	*	*	*	*	*	*
6	6	0.345	*	*	*	*	*	*	*	*	*	*	*	*	*	*	*	*	*	*	*	*	*	*	*	*	*	*	*	*	*	*	*	*	*	*	*	*	*	*	*	*	*	*	*	*	*	*	*
6	6	0.324	*	*	*	*	*	*	*	*	*	*	*	*	*	60_63_phage_terminase_large_subunit	*	*	*	*	*	*	*	*	*	*	*	*	*	40_111_terminase_large_subunit	*	*	*	*	*	*	*	*	*	*	*	19_9_putative_terminase_protein_large_subunit	20_4_putative_terminase_protein_large_subunit	21_10_putative_terminase_protein_large_subunit	*	*	*	*	*
6	6	0.314	*	*	*	*	*	*	*	*	*	*	*	*	*	*	*	*	*	*	*	*	*	*	*	*	*	*	*	*	*	*	*	*	*	*	*	*	*	*	*	19_66_putative_DNA/RNA_helicase_protein	20_61_putative_DNA/RNA_helicase_protein	21_67_putative_DNA/RNA_helicase_protein	*	*	*	*	*
6	6	0.267	*	66_15_RPprimase/helicase	*	*	*	*	*	*	*	*	*	*	*	*	*	*	*	*	*	*	*	*	*	*	*	*	*	*	*	*	*	*	*	*	*	*	16_21_putative_DNA_primase/helicase_protein	*	*	*	*	*	*	*	*	*	*
6	6	0.266	*	*	*	*	*	*	*	*	*	*	13_33_putative_major_capsid_protein	*	*	*	*	*	*	*	*	*	*	*	*	*	*	*	*	*	*	*	*	*	*	*	*	*	*	17_44_putative_major_capsid_protein	18_44_putative_major_capsid_protein	*	*	*	22_45_putative_major_capsid_protein	23_40_putative_major_capsid_protein	*	*	*
6	6	0.26	*	*	*	*	*	*	*	*	*	*	13_18_DNA_polymerase	*	*	*	*	*	*	*	*	*	*	*	*	*	*	*	*	*	*	*	*	*	*	*	*	*	*	17_28_putative_DNA-directed_DNA_polymerase_protein;family_A	18_29_putative_DNA-directed_DNA_polymerase_protein	*	*	*	22_28_putative_DNA-directed_DNA_polymerase_protein;family_A	23_24_putative_DNA-directed_DNA_polymerase_protein;family_A	*	*	*
6	6	0.242	*	*	*	*	*	*	*	*	*	*	13_17_putative_DNA_helicase	*	*	*	*	*	*	*	*	*	*	*	*	*	*	*	*	*	*	*	*	*	*	*	*	*	*	17_21_putative_DNA_helicase_DnaB-like_protein	18_22_putative_DNA_helicase_DnaB-like_protein	*	*	*	22_21_putative_DNA_helicase_DnaB-like_protein	23_17_putative_DNA_helicase_DnaB-like_protein	*	*	*
6	6	0.238	*	*	*	*	*	*	*	*	*	*	*	*	*	*	*	*	*	*	*	*	*	*	*	*	*	*	*	*	*	12_227_hypothetical_protein	*	7_232_hypothetical_protein	8_227_hypothetical_protein	10_220_hypothetical_protein	11_226_hypothetical_protein	105_103_hypothetical_protein	*	*	*	*	*	*	*	*	*	*	*
6	6	0.215	*	*	*	*	*	*	*	*	*	*	*	*	*	60_84_gene_transfer_agent	*	*	*	*	*	*	*	*	*	*	*	*	*	*	*	*	*	*	*	*	*	*	*	*	*	*	*	*	*	*	*	*	*
6	6	0.211	*	*	*	*	*	*	*	*	*	*	*	*	*	*	*	*	*	*	*	*	*	*	*	*	*	*	*	*	*	*	*	*	*	*	*	*	*	*	*	19_68_hypothetical_protein	20_63_hypothetical_protein	21_69_hypothetical_protein	*	*	*	*	*
6	6	0.191	*	*	*	*	*	*	*	*	*	*	*	*	*	60_82_gene_transfer_agent	*	*	*	*	*	*	*	*	*	*	*	*	*	*	*	*	*	*	*	*	*	*	*	*	*	*	*	*	*	*	*	*	*
6	6	0.185	*	66_21_RP_ribonucleotide_reductase	*	*	*	*	*	*	*	*	*	*	*	*	*	*	*	*	*	*	*	*	*	*	*	*	*	*	*	*	*	*	*	*	*	*	*	*	*	*	*	*	*	*	*	*	*
6	6	0.178	*	*	*	*	*	*	*	*	*	*	*	*	*	*	*	*	*	*	*	*	*	*	*	*	*	*	*	*	*	12_269_hypothetical_protein	*	7_277_hypothetical_protein	8_271_hypothetical_protein	10_263_hypothetical_protein	11_266_hypothetical_protein	105_60_hypothetical_protein	*	*	*	*	*	*	*	*	*	*	*
6	6	0.177	*	*	*	*	*	*	*	*	*	*	13_31_head-to-tail_joining_protein	*	*	*	*	*	*	*	*	*	*	*	*	*	*	*	*	*	*	*	*	*	*	*	*	*	16_32_putative_head-to-tail_joining_protein	*	*	*	*	*	*	*	*	*	*
6	6	0.175	*	*	*	*	*	*	*	*	*	*	*	*	*	*	*	*	*	*	*	*	*	*	*	*	*	*	*	*	*	12_184_hypothetical_protein	5_234_hypothetical_protein	7_189_hypothetical_protein	8_185_hypothetical_protein	10_187_hypothetical_protein	*	105_138_hypothetical_protein	*	*	*	*	*	*	*	*	*	*	*
6	6	0.168	*	*	*	*	*	*	*	*	*	*	*	*	*	*	*	*	*	*	*	*	*	*	*	*	*	*	*	*	*	12_46_hypothetical_protein	*	7_49_hypothetical_protein	8_46_hypothetical_protein	10_48_hypothetical_protein	11_50_hypothetical_protein	105_274_hypothetical_protein	*	*	*	*	*	*	*	*	*	*	*
6	6	0.167	*	*	*	*	*	*	*	*	*	*	*	*	*	*	*	*	*	*	*	*	*	29_45_single-stranded_DNA-binding_protein	*	*	*	*	*	*	*	*	*	*	*	*	*	*	*	*	*	*	*	*	*	*	*	*	*
6	6	0.15	*	*	*	*	*	*	*	*	*	*	*	*	*	*	*	*	*	*	*	*	*	*	*	*	*	*	*	*	*	12_304_hypothetical_protein	*	7_313_hypothetical_protein	8_307_hypothetical_protein	10_297_hypothetical_protein	11_304_hypothetical_protein	105_26_hypothetical_protein	*	*	*	*	*	*	*	*	*	*	*
6	6	0.133	*	*	*	*	*	*	*	*	*	*	*	*	*	*	*	*	*	*	*	*	*	*	*	*	*	*	*	*	*	12_25_hypothetical_protein	*	7_29_hypothetical_protein	8_27_hypothetical_protein	10_28_hypothetical_protein	11_30_hypothetical_protein	105_294_hypothetical_protein	*	*	*	*	*	*	*	*	*	*	*
6	6	0.125	*	*	*	*	*	*	*	*	*	*	*	*	*	60_81_putative_glycoside_hydrolase	*	*	*	*	*	*	*	*	*	*	*	*	*	*	*	*	*	*	*	*	*	*	*	*	*	*	*	*	*	*	*	*	*
6	6	0.0457	*	*	*	14_78_gp78	*	*	*	*	*	*	*	*	*	60_78_major_capsid_protein	*	*	*	*	*	*	*	*	*	*	*	*	*	*	*	*	*	*	*	*	*	*	*	*	*	*	*	*	*	*	*	*	*
5	6	0.507	*	*	*	*	*	*	59_32_hypothetical_protein	64_30_hypothetical_protein	*	*	*	*	*	*	*	61_44_hypothetical_protein	*	*	*	*	*	*	*	*	*	*	*	*	*	*	*	*	*	*	*	*	*	*	*	*	*	*	*	*	*	*	*
5	6	0.499	*	*	*	*	*	*	59_34_hypothetical_protein	64_32_hypothetical_protein	*	*	*	*	*	*	*	61_42_hypothetical_protein	*	*	*	*	*	*	*	*	*	*	*	*	*	*	*	*	*	*	*	*	*	*	*	*	*	*	*	*	*	*	*
5	6	0.494	*	*	*	*	*	*	59_77_hypothetical_protein	64_75_hypothetical_protein	*	*	*	*	*	*	*	61_74_hypothetical_protein	*	*	*	*	*	*	*	*	*	*	*	*	*	*	*	*	*	*	*	*	*	*	*	*	*	*	*	*	*	*	*
5	6	0.461	*	*	*	*	*	*	59_33_hypothetical_protein	64_31_hypothetical_protein	*	*	*	*	*	*	*	61_43_hypothetical_protein	*	*	*	*	*	*	*	*	*	*	*	*	*	*	*	*	*	*	*	*	*	*	*	*	*	*	*	*	*	*	*
5	6	0.426	*	*	*	*	*	*	59_79_hypothetical_protein	64_77_N4_gp53-like_protein	*	*	*	*	*	*	*	61_72_hypothetical_protein	*	*	*	*	*	*	*	*	*	*	*	*	*	*	*	*	*	*	*	*	*	*	*	*	*	*	*	*	*	*	*
5	6	0.291	*	*	*	*	*	*	59_78_hypothetical_protein	64_76_N4_gp53-like_protein	*	*	*	*	*	*	*	61_73_hypothetical_protein	*	*	*	*	*	*	*	*	*	*	*	*	*	*	*	*	*	*	*	*	*	*	*	*	*	*	*	*	*	*	*
5	6	0.27	*	*	*	*	*	*	*	*	67_59_hypothetical_protein	68_60_hypothetical_protein	*	*	*	*	*	61_21_hypothetical_protein	*	*	*	*	*	*	*	*	*	*	*	*	*	*	*	*	*	*	*	*	*	*	*	*	*	*	*	*	*	*	*
5	6	0.225	*	*	*	*	*	*	59_3_N4_gp2-like_protein	64_4_N4_gp2-like_protein	*	*	*	*	*	*	*	61_64_hypothetical_protein	*	*	*	*	*	*	*	*	*	*	*	*	*	*	*	*	*	*	*	*	*	*	*	*	*	*	*	*	*	*	*
5	5	0.979	*	*	*	*	*	*	*	*	*	*	*	*	*	*	*	*	*	*	*	*	*	*	*	*	*	*	*	*	*	12_232_hypothetical_protein	*	7_237_hypothetical_protein	8_232_hypothetical_protein	10_225_hypothetical_protein	*	105_98_hypothetical_protein	*	*	*	*	*	*	*	*	*	*	*
5	5	0.978	*	*	*	*	*	*	*	*	*	*	*	*	*	*	*	*	*	*	*	*	*	*	*	*	*	*	*	*	*	12_257_hypothetical_protein	*	7_264_hypothetical_protein	8_258_hypothetical_protein	10_251_hypothetical_protein	*	105_72_hypothetical_protein	*	*	*	*	*	*	*	*	*	*	*
5	5	0.978	*	*	*	*	*	*	*	*	*	*	*	*	*	*	*	*	*	*	*	*	*	*	*	*	*	*	*	*	*	12_56_hypothetical_protein	*	7_59_hypothetical_protein	8_56_hypothetical_protein	10_58_hypothetical_protein	*	105_264_hypothetical_protein	*	*	*	*	*	*	*	*	*	*	*
5	5	0.977	*	*	*	*	*	*	*	*	*	*	*	*	*	*	*	*	*	*	*	*	*	*	*	*	*	*	*	*	*	12_173_hypothetical_protein	*	7_178_hypothetical_protein	8_174_hypothetical_protein	10_176_hypothetical_protein	*	105_149_hypothetical_protein	*	*	*	*	*	*	*	*	*	*	*
5	5	0.976	*	*	*	*	*	*	*	*	*	*	*	*	*	*	*	*	*	*	*	*	*	*	*	*	*	*	*	*	*	12_199_putative_ArdC-like_antirestriction_protein	*	7_204_putative_ArdC-like_antirestriction_protein	8_200_putative_ArdC-like_antirestriction_protein	10_194_putative_ArdC-like_antirestriction_protein	*	105_130_antirestriction_protein	*	*	*	*	*	*	*	*	*	*	*
5	5	0.976	*	*	*	*	*	*	*	*	*	*	*	*	*	*	*	*	*	*	*	*	*	*	*	*	*	*	*	*	*	12_278_hypothetical_protein	*	7_287_hypothetical_protein	8_281_hypothetical_protein	10_272_hypothetical_protein	*	105_51_hypothetical_protein	*	*	*	*	*	*	*	*	*	*	*
5	5	0.976	*	*	*	*	*	*	*	*	*	*	*	*	*	*	*	*	*	*	*	*	*	*	*	*	*	*	*	*	*	12_324_hypothetical_protein	*	7_332_hypothetical_protein	8_327_hypothetical_protein	10_317_hypothetical_protein	*	105_5_hypothetical_protein	*	*	*	*	*	*	*	*	*	*	*
5	5	0.975	*	*	*	*	*	*	*	*	*	*	*	*	*	*	*	*	*	*	*	*	*	*	*	*	*	*	*	*	*	12_110_hypothetical_protein	*	7_115_hypothetical_protein	8_111_hypothetical_protein	10_114_hypothetical_protein	*	105_209_hypothetical_protein	*	*	*	*	*	*	*	*	*	*	*
5	5	0.974	*	*	*	*	*	*	*	*	*	*	*	*	*	*	*	*	*	*	*	*	*	*	*	*	*	*	*	*	*	12_187_hypothetical_protein	*	7_192_hypothetical_protein	8_188_hypothetical_protein	10_190_hypothetical_protein	*	105_135_hypothetical_protein	*	*	*	*	*	*	*	*	*	*	*
5	5	0.974	*	*	*	*	*	*	*	*	*	*	*	*	*	*	*	*	*	*	*	*	*	*	*	*	*	*	*	*	*	12_259_hypothetical_protein	*	7_266_hypothetical_protein	8_260_hypothetical_protein	10_253_hypothetical_protein	*	105_70_hypothetical_protein	*	*	*	*	*	*	*	*	*	*	*
5	5	0.974	*	*	*	*	*	*	*	*	*	*	*	*	*	*	*	*	*	*	*	*	*	*	*	*	*	*	*	*	*	12_287_hypothetical_protein	*	7_296_hypothetical_protein	8_290_hypothetical_protein	10_281_hypothetical_protein	*	105_42_hypothetical_protein	*	*	*	*	*	*	*	*	*	*	*
5	5	0.974	*	*	*	*	*	*	*	*	*	*	*	*	*	*	*	*	*	*	*	*	*	*	*	*	*	*	*	*	*	12_308_hypothetical_protein	*	7_317_hypothetical_protein	8_311_hypothetical_protein	10_301_hypothetical_protein	*	105_22_hypothetical_protein	*	*	*	*	*	*	*	*	*	*	*
5	5	0.974	*	*	*	*	*	*	*	*	*	*	*	*	*	*	*	*	*	*	*	*	*	*	*	*	*	*	*	*	*	12_317_hypothetical_protein	*	7_326_hypothetical_protein	8_320_hypothetical_protein	10_310_hypothetical_protein	*	105_13_hypothetical_protein	*	*	*	*	*	*	*	*	*	*	*
5	5	0.973	*	*	*	*	*	*	*	*	*	*	*	*	*	*	*	*	*	*	*	*	*	*	*	*	*	*	*	*	*	12_303_hypothetical_protein	*	7_312_hypothetical_protein	8_306_hypothetical_protein	10_296_hypothetical_protein	*	105_27_hypothetical_protein	*	*	*	*	*	*	*	*	*	*	*
5	5	0.972	*	*	*	*	*	*	*	*	*	*	*	*	*	*	*	*	*	*	*	*	*	*	*	*	*	*	*	*	*	12_26_hypothetical_protein	*	7_30_hypothetical_protein	8_28_hypothetical_protein	10_29_hypothetical_protein	*	105_293_hypothetical_protein	*	*	*	*	*	*	*	*	*	*	*
5	5	0.972	*	*	*	*	*	*	*	*	*	*	*	*	*	*	*	*	*	*	*	*	*	*	*	*	*	*	*	*	*	12_292_hypothetical_protein	*	7_301_hypothetical_protein	8_295_hypothetical_protein	10_286_hypothetical_protein	*	105_37_hypothetical_protein	*	*	*	*	*	*	*	*	*	*	*
5	5	0.971	*	*	*	*	*	*	*	*	*	*	*	*	*	*	*	*	*	*	*	*	*	*	*	*	*	*	*	*	*	12_181_hypothetical_protein	*	7_186_hypothetical_protein	8_182_hypothetical_protein	10_184_hypothetical_protein	*	105_141_hypothetical_protein	*	*	*	*	*	*	*	*	*	*	*
5	5	0.971	*	*	*	*	*	*	*	*	*	*	*	*	*	*	*	*	*	*	*	*	*	*	*	*	*	*	*	*	*	12_284_hypothetical_protein	*	7_293_hypothetical_protein	8_287_hypothetical_protein	10_278_hypothetical_protein	*	105_45_hypothetical_protein	*	*	*	*	*	*	*	*	*	*	*
5	5	0.971	*	*	*	*	*	*	*	*	*	*	*	*	*	*	*	*	*	*	*	*	*	*	*	*	*	*	*	*	*	12_300_hypothetical_protein	*	7_309_hypothetical_protein	8_303_hypothetical_protein	10_294_hypothetical_protein	*	105_29_hypothetical_protein	*	*	*	*	*	*	*	*	*	*	*
5	5	0.97	*	*	*	*	*	*	*	*	*	*	*	*	*	*	*	*	*	*	*	*	*	*	*	*	*	*	*	*	*	12_164_hypothetical_protein	*	7_169_hypothetical_protein	8_165_hypothetical_protein	10_167_hypothetical_protein	*	105_158_hypothetical_protein	*	*	*	*	*	*	*	*	*	*	*
5	5	0.97	*	*	*	*	*	*	*	*	*	*	*	*	*	*	*	*	*	*	*	*	*	*	*	*	*	*	*	*	*	12_183_hypothetical_protein	*	7_188_hypothetical_protein	8_184_hypothetical_protein	10_186_hypothetical_protein	*	105_139_hypothetical_protein	*	*	*	*	*	*	*	*	*	*	*
5	5	0.97	*	*	*	*	*	*	*	*	*	*	*	*	*	*	*	*	*	*	*	*	*	*	*	*	*	*	*	*	*	12_27_hypothetical_protein	*	7_31_hypothetical_protein	8_29_hypothetical_protein	10_30_hypothetical_protein	*	105_292_hypothetical_protein	*	*	*	*	*	*	*	*	*	*	*
5	5	0.97	*	*	*	*	*	*	*	*	*	*	*	*	*	*	*	*	*	*	*	*	*	*	*	*	*	*	*	*	*	12_309_hypothetical_protein	*	7_318_hypothetical_protein	8_312_hypothetical_protein	10_302_hypothetical_protein	*	105_21_hypothetical_protein	*	*	*	*	*	*	*	*	*	*	*
5	5	0.969	*	*	*	*	*	*	*	*	*	*	*	*	*	*	*	*	*	*	*	*	*	*	*	*	*	*	*	*	*	12_100_hypothetical_protein	*	7_105_hypothetical_protein	8_101_hypothetical_protein	10_104_hypothetical_protein	*	105_219_hypothetical_protein	*	*	*	*	*	*	*	*	*	*	*
5	5	0.969	*	*	*	*	*	*	*	*	*	*	*	*	*	*	*	*	*	*	*	*	*	*	*	*	*	*	*	*	*	12_143_hypothetical_protein	*	7_148_hypothetical_protein	8_144_hypothetical_protein	10_146_hypothetical_protein	*	105_179_hypothetical_protein	*	*	*	*	*	*	*	*	*	*	*
5	5	0.969	*	*	*	*	*	*	*	*	*	*	*	*	*	*	*	*	*	*	*	*	*	*	*	*	*	*	*	*	*	12_200_hypothetical_protein	*	7_205_hypothetical_protein	8_201_hypothetical_protein	10_195_hypothetical_protein	*	105_129_hypothetical_protein	*	*	*	*	*	*	*	*	*	*	*
5	5	0.968	*	*	*	*	*	*	*	*	*	*	*	*	*	*	*	*	*	*	*	*	*	*	*	*	*	*	*	*	*	12_162_hypothetical_protein	*	7_167_hypothetical_protein	8_163_hypothetical_protein	10_165_hypothetical_protein	*	105_160_hypothetical_protein	*	*	*	*	*	*	*	*	*	*	*
5	5	0.968	*	*	*	*	*	*	*	*	*	*	*	*	*	*	*	*	*	*	*	*	*	*	*	*	*	*	*	*	*	12_204_putative_acyl_carrier_protein	*	7_209_putative_acyl_carrier_protein	8_205_putative_acyl_carrier_protein	10_198_putative_acyl_carrier_protein	*	105_125_hypothetical_protein	*	*	*	*	*	*	*	*	*	*	*
5	5	0.968	*	*	*	*	*	*	*	*	*	*	*	*	*	*	*	*	*	*	*	*	*	*	*	*	*	*	*	*	*	12_238_hypothetical_protein	*	7_244_hypothetical_protein	8_238_hypothetical_protein	10_232_hypothetical_protein	*	105_91_hypothetical_protein	*	*	*	*	*	*	*	*	*	*	*
5	5	0.968	*	*	*	*	*	*	*	*	*	*	*	*	*	*	*	*	*	*	*	*	*	*	*	*	*	*	*	*	*	12_274_hypothetical_protein	*	7_282_hypothetical_protein	8_276_hypothetical_protein	10_268_hypothetical_protein	*	105_55_hypothetical_protein	*	*	*	*	*	*	*	*	*	*	*
5	5	0.967	*	*	*	*	*	*	*	*	*	*	*	*	*	*	*	*	*	*	*	*	*	*	*	*	*	*	*	*	*	12_244_hypothetical_protein	*	7_250_hypothetical_protein	8_244_hypothetical_protein	10_238_hypothetical_protein	*	105_85_hypothetical_protein	*	*	*	*	*	*	*	*	*	*	*
5	5	0.966	*	*	*	*	*	*	*	*	*	*	*	*	*	*	*	*	*	*	*	*	*	*	*	*	*	*	*	*	*	12_155_hypothetical_protein	*	7_160_hypothetical_protein	8_156_hypothetical_protein	10_158_hypothetical_protein	*	105_167_hypothetical_protein	*	*	*	*	*	*	*	*	*	*	*
5	5	0.966	*	*	*	*	*	*	*	*	*	*	*	*	*	*	*	*	*	*	*	*	*	*	*	*	*	*	*	*	*	12_171_hypothetical_protein	*	7_176_hypothetical_protein	8_172_hypothetical_protein	10_174_hypothetical_protein	*	105_151_hypothetical_protein	*	*	*	*	*	*	*	*	*	*	*
5	5	0.966	*	*	*	*	*	*	*	*	*	*	*	*	*	*	*	*	*	*	*	*	*	*	*	*	*	*	*	*	*	12_226_hypothetical_protein	*	7_231_hypothetical_protein	8_226_hypothetical_protein	10_219_hypothetical_protein	*	105_104_hypothetical_protein	*	*	*	*	*	*	*	*	*	*	*
5	5	0.965	*	*	*	*	*	*	*	*	*	*	*	*	*	*	*	*	*	*	*	*	*	*	*	*	*	*	*	*	*	12_133_hypothetical_protein	*	7_138_hypothetical_protein	8_134_hypothetical_protein	10_136_hypothetical_protein	*	105_187_hypothetical_protein	*	*	*	*	*	*	*	*	*	*	*
5	5	0.965	*	*	*	*	*	*	*	*	*	*	*	*	*	*	*	*	*	*	*	*	*	*	*	*	*	*	*	*	*	12_182_hypothetical_protein	*	7_187_hypothetical_protein	8_183_hypothetical_protein	10_185_hypothetical_protein	*	105_140_hypothetical_protein	*	*	*	*	*	*	*	*	*	*	*
5	5	0.965	*	*	*	*	*	*	*	*	*	*	*	*	*	*	*	*	*	*	*	*	*	*	*	*	*	*	*	*	*	12_203_hypothetical_protein	*	7_208_hypothetical_protein	8_204_hypothetical_protein	10_197_hypothetical_protein	*	105_126_hypothetical_protein	*	*	*	*	*	*	*	*	*	*	*
5	5	0.965	*	*	*	*	*	*	*	*	*	*	*	*	*	*	*	*	*	*	*	*	*	*	*	*	*	*	*	*	*	12_208_hypothetical_protein	*	7_213_hypothetical_protein	8_209_hypothetical_protein	10_202_hypothetical_protein	*	105_121_hypothetical_protein	*	*	*	*	*	*	*	*	*	*	*
5	5	0.965	*	*	*	*	*	*	*	*	*	*	*	*	*	*	*	*	*	*	*	*	*	*	*	*	*	*	*	*	*	12_253_hypothetical_protein	*	7_260_hypothetical_protein	8_254_hypothetical_protein	10_247_hypothetical_protein	*	105_76_hypothetical_protein	*	*	*	*	*	*	*	*	*	*	*
5	5	0.965	*	*	*	*	*	*	*	*	*	*	*	*	*	*	*	*	*	*	*	*	*	*	*	*	*	*	*	*	*	12_57_hypothetical_protein	*	7_60_hypothetical_protein	8_57_hypothetical_protein	10_59_hypothetical_protein	*	105_263_hypothetical_protein	*	*	*	*	*	*	*	*	*	*	*
5	5	0.964	*	*	*	*	*	*	*	*	*	*	*	*	*	*	*	*	*	*	*	*	*	*	*	*	*	*	*	*	*	12_265_putative_TAT_signal_protein	*	7_273_putative_TAT_signal_protein	8_267_putative_TAT_signal_protein	10_259_putative_TAT_signal_protein	*	105_64_hypothetical_protein	*	*	*	*	*	*	*	*	*	*	*
5	5	0.964	*	*	*	*	*	*	*	*	*	*	*	*	*	*	*	*	*	*	*	*	*	*	*	*	*	*	*	*	*	12_315_hypothetical_protein	*	7_324_hypothetical_protein	8_318_hypothetical_protein	10_308_hypothetical_protein	*	105_15_hypothetical_protein	*	*	*	*	*	*	*	*	*	*	*
5	5	0.964	*	*	*	*	*	*	*	*	*	*	*	*	*	*	*	*	*	*	*	*	*	*	*	*	*	*	*	*	*	12_77_hypothetical_protein	*	7_80_hypothetical_protein	8_77_hypothetical_protein	10_79_hypothetical_protein	*	105_242_hypothetical_protein	*	*	*	*	*	*	*	*	*	*	*
5	5	0.963	*	*	*	*	*	*	*	*	*	*	*	*	*	*	*	*	*	*	*	*	*	*	*	*	*	*	*	*	*	12_210_hypothetical_protein	*	7_215_hypothetical_protein	8_211_hypothetical_protein	10_204_hypothetical_protein	*	105_119_hypothetical_protein	*	*	*	*	*	*	*	*	*	*	*
5	5	0.963	*	*	*	*	*	*	*	*	*	*	*	*	*	*	*	*	*	*	*	*	*	*	*	*	*	*	*	*	*	12_233_hypothetical_protein	*	7_238_hypothetical_protein	8_233_hypothetical_protein	10_226_hypothetical_protein	*	105_97_hypothetical_protein	*	*	*	*	*	*	*	*	*	*	*
5	5	0.963	*	*	*	*	*	*	*	*	*	*	*	*	*	*	*	*	*	*	*	*	*	*	*	*	*	*	*	*	*	12_239_hypothetical_protein	*	7_245_hypothetical_protein	8_239_hypothetical_protein	10_233_hypothetical_protein	*	105_90_hypothetical_protein	*	*	*	*	*	*	*	*	*	*	*
5	5	0.963	*	*	*	*	*	*	*	*	*	*	*	*	*	*	*	*	*	*	*	*	*	*	*	*	*	*	*	*	*	12_262_DUF1937_protein	*	7_270_DUF1937_protein	8_264_DUF1937_protein	10_256_DUF1937_protein	*	105_67_hypothetical_protein	*	*	*	*	*	*	*	*	*	*	*
5	5	0.963	*	*	*	*	*	*	*	*	*	*	*	*	*	*	*	*	*	*	*	*	*	*	*	*	*	*	*	*	*	12_302_hypothetical_protein	*	7_311_hypothetical_protein	8_305_hypothetical_protein	10_295_hypothetical_protein	*	105_28_hypothetical_protein	*	*	*	*	*	*	*	*	*	*	*
5	5	0.963	*	*	*	*	*	*	*	*	*	*	*	*	*	*	*	*	*	*	*	*	*	*	*	*	*	*	*	*	*	12_80_hypothetical_protein	*	7_85_hypothetical_protein	8_81_hypothetical_protein	10_84_hypothetical_protein	*	105_237_hypothetical_protein	*	*	*	*	*	*	*	*	*	*	*
5	5	0.962	*	*	*	*	*	*	*	*	*	*	*	*	*	*	*	*	*	*	*	*	*	*	*	*	*	*	*	*	*	12_311_hypothetical_protein	*	7_320_hypothetical_protein	8_314_hypothetical_protein	10_304_hypothetical_protein	*	105_19_hypothetical_protein	*	*	*	*	*	*	*	*	*	*	*
5	5	0.962	*	*	*	*	*	*	*	*	*	*	*	*	*	*	*	*	*	*	*	*	*	*	*	*	*	*	*	*	*	12_314_hypothetical_protein	*	7_323_hypothetical_protein	8_317_hypothetical_protein	10_307_hypothetical_protein	*	105_16_hypothetical_protein	*	*	*	*	*	*	*	*	*	*	*
5	5	0.961	*	*	*	*	*	*	*	*	*	*	*	*	*	*	*	*	*	*	*	*	*	*	*	*	*	*	*	*	*	12_290_hypothetical_protein	*	7_299_hypothetical_protein	8_293_hypothetical_protein	10_284_hypothetical_protein	*	105_39_hypothetical_protein	*	*	*	*	*	*	*	*	*	*	*
5	5	0.96	*	*	*	*	*	*	*	*	*	*	*	*	*	*	*	*	*	*	*	*	*	*	*	*	*	*	*	*	*	12_228_hypothetical_protein	*	7_233_hypothetical_protein	8_228_hypothetical_protein	10_221_hypothetical_protein	*	105_102_hypothetical_protein	*	*	*	*	*	*	*	*	*	*	*
5	5	0.959	*	*	*	*	*	*	*	*	*	*	*	*	*	*	*	*	*	*	*	*	*	*	*	*	*	*	*	*	*	12_158_hypothetical_protein	*	7_163_hypothetical_protein	8_159_hypothetical_protein	10_161_hypothetical_protein	*	105_164_hypothetical_protein	*	*	*	*	*	*	*	*	*	*	*
5	5	0.959	*	*	*	*	*	*	*	*	*	*	*	*	*	*	*	*	*	*	*	*	*	*	*	*	*	*	*	*	*	12_229_putative_Pol_I_DNA_polymerase	*	7_234_putative_Pol_I_DNA_polymerase	8_229_putative_Pol_I_DNA_polymerase	10_222_putative_Pol_I_DNA_polymerase;_palm_domain	*	105_101_DNA_polymerase_I	*	*	*	*	*	*	*	*	*	*	*
5	5	0.958	*	*	*	*	*	*	*	*	*	*	*	*	*	*	*	*	*	*	*	*	*	*	*	*	*	*	*	*	*	12_50_hypothetical_protein	*	7_53_hypothetical_protein	8_50_hypothetical_protein	10_52_hypothetical_protein	*	105_270_hypothetical_protein	*	*	*	*	*	*	*	*	*	*	*
5	5	0.957	*	*	*	*	*	*	*	*	*	*	*	*	*	*	*	*	*	*	*	*	*	*	*	*	*	*	*	*	*	12_258_hypothetical_protein	*	7_265_hypothetical_protein	8_259_hypothetical_protein	10_252_hypothetical_protein	*	105_71_hypothetical_protein	*	*	*	*	*	*	*	*	*	*	*
5	5	0.957	*	*	*	*	*	*	*	*	*	*	*	*	*	*	*	*	*	*	*	*	*	*	*	*	*	*	*	*	*	12_31_hypothetical_protein	*	7_35_hypothetical_protein	8_33_hypothetical_protein	10_34_hypothetical_protein	*	105_288_hypothetical_protein	*	*	*	*	*	*	*	*	*	*	*
5	5	0.956	*	*	*	*	*	*	*	*	*	*	*	*	*	*	*	*	*	*	*	*	*	*	*	*	*	*	*	*	*	12_37_hypothetical_protein	*	7_40_hypothetical_protein	8_37_hypothetical_protein	10_39_hypothetical_protein	*	105_283_hypothetical_protein	*	*	*	*	*	*	*	*	*	*	*
5	5	0.955	*	*	*	*	*	*	*	*	*	*	*	*	*	*	*	*	*	*	*	*	*	*	*	*	*	*	*	*	*	12_264_hypothetical_protein	*	7_272_hypothetical_protein	8_266_hypothetical_protein	10_258_hypothetical_protein	*	105_65_hypothetical_protein	*	*	*	*	*	*	*	*	*	*	*
5	5	0.954	*	*	*	*	*	*	*	*	*	*	*	*	*	*	*	*	*	*	*	*	*	*	*	*	*	*	*	*	*	12_170_hypothetical_protein	*	7_175_hypothetical_protein	8_171_hypothetical_protein	10_173_hypothetical_protein	*	105_152_hypothetical_protein	*	*	*	*	*	*	*	*	*	*	*
5	5	0.953	*	*	*	*	*	*	*	*	*	*	*	*	*	*	*	*	*	*	*	*	*	*	*	*	*	*	*	*	*	12_254_hypothetical_protein	*	7_261_hypothetical_protein	8_255_hypothetical_protein	10_248_hypothetical_protein	*	105_75_hypothetical_protein	*	*	*	*	*	*	*	*	*	*	*
5	5	0.952	*	*	*	*	*	*	*	*	*	*	*	*	*	*	*	*	*	*	*	*	*	*	*	*	*	*	*	*	*	12_154_hypothetical_protein	*	7_159_hypothetical_protein	8_155_hypothetical_protein	10_157_hypothetical_protein	*	105_168_hypothetical_protein	*	*	*	*	*	*	*	*	*	*	*
5	5	0.952	*	*	*	*	*	*	*	*	*	*	*	*	*	*	*	*	*	*	*	*	*	*	*	*	*	*	*	*	*	12_247_hypothetical_protein	*	7_253_hypothetical_protein	8_247_hypothetical_protein	10_241_hypothetical_protein	*	105_82_hypothetical_protein	*	*	*	*	*	*	*	*	*	*	*
5	5	0.952	*	*	*	*	*	*	*	*	*	*	*	*	*	*	*	*	*	*	*	*	*	*	*	*	*	*	*	*	*	12_310_hypothetical_protein	*	7_319_hypothetical_protein	8_313_hypothetical_protein	10_303_hypothetical_protein	*	105_20_hypothetical_protein	*	*	*	*	*	*	*	*	*	*	*
5	5	0.95	*	*	*	*	*	*	*	*	*	*	*	*	*	*	*	*	*	*	*	*	*	*	*	*	*	*	*	*	*	12_234_hypothetical_protein	*	7_240_hypothetical_protein	8_234_hypothetical_protein	10_228_hypothetical_protein	*	105_95_hypothetical_protein	*	*	*	*	*	*	*	*	*	*	*
5	5	0.95	*	*	*	*	*	*	*	*	*	*	*	*	*	*	*	*	*	*	*	*	*	*	*	*	*	*	*	*	*	12_236_hypothetical_protein	*	7_242_hypothetical_protein	8_236_hypothetical_protein	10_230_hypothetical_protein	*	105_93_hypothetical_protein	*	*	*	*	*	*	*	*	*	*	*
5	5	0.943	*	*	*	*	*	*	*	*	*	*	*	*	*	*	*	*	*	*	*	*	*	*	*	*	*	*	*	*	*	12_286_hypothetical_protein	*	7_295_hypothetical_protein	8_289_hypothetical_protein	10_280_hypothetical_protein	*	105_43_hypothetical_protein	*	*	*	*	*	*	*	*	*	*	*
5	5	0.939	*	*	*	*	*	*	*	*	*	*	*	*	*	*	*	*	*	*	*	*	*	*	*	*	*	*	*	*	*	12_43_hypothetical_protein	*	7_46_hypothetical_protein	8_43_hypothetical_protein	10_45_hypothetical_protein	*	105_277_hypothetical_protein	*	*	*	*	*	*	*	*	*	*	*
5	5	0.934	*	*	*	*	*	*	*	*	*	*	*	*	*	*	*	*	*	*	*	*	*	*	*	*	*	*	*	*	*	12_263_hypothetical_protein	*	7_271_hypothetical_protein	8_265_hypothetical_protein	10_257_hypothetical_protein	*	105_66_hypothetical_protein	*	*	*	*	*	*	*	*	*	*	*
5	5	0.934	*	*	*	*	*	*	*	*	*	*	*	*	*	*	*	*	*	*	*	*	*	*	*	*	*	*	*	*	*	12_68_hypothetical_protein	*	7_71_hypothetical_protein	8_68_hypothetical_protein	10_70_hypothetical_protein	*	105_251_hypothetical_protein	*	*	*	*	*	*	*	*	*	*	*
5	5	0.931	*	*	*	*	*	*	*	*	*	*	*	*	*	*	*	*	*	*	*	*	*	*	*	*	*	*	*	*	*	12_261_hypothetical_protein	*	7_269_hypothetical_protein	8_263_hypothetical_protein	10_255_hypothetical_protein	*	105_68_hypothetical_protein	*	*	*	*	*	*	*	*	*	*	*
5	5	0.929	*	*	*	*	*	*	*	*	*	*	*	*	*	*	*	*	*	*	*	*	*	*	*	*	*	*	*	*	*	12_216_hypothetical_protein	*	7_221_hypothetical_protein	8_216_hypothetical_protein	10_209_hypothetical_protein	*	105_114_hypothetical_protein	*	*	*	*	*	*	*	*	*	*	*
5	5	0.919	*	*	*	*	*	*	*	*	*	*	*	*	*	*	*	*	*	*	*	*	*	*	*	*	*	*	*	*	*	12_312_hypothetical_protein	*	7_321_hypothetical_protein	8_315_hypothetical_protein	10_305_hypothetical_protein	*	105_18_hypothetical_protein	*	*	*	*	*	*	*	*	*	*	*
5	5	0.918	*	*	*	*	*	*	*	*	*	*	*	*	*	*	*	*	*	*	*	*	*	*	*	*	*	*	*	*	*	12_202_hypothetical_protein	*	7_207_hypothetical_protein	8_203_hypothetical_protein	10_196_hypothetical_protein	*	105_127_hypothetical_protein	*	*	*	*	*	*	*	*	*	*	*
5	5	0.918	*	*	*	*	*	*	*	*	*	*	*	*	*	*	*	*	*	*	*	*	*	*	*	*	*	*	*	*	*	12_22_putative_lipoprotein	*	7_24_putative_lipoprotein	8_23_putative_lipoprotein	10_24_putative_lipoprotein	*	105_299_hypothetical_protein	*	*	*	*	*	*	*	*	*	*	*
5	5	0.912	*	*	*	*	*	*	*	*	*	*	*	*	*	*	*	*	*	*	*	*	*	*	*	*	*	*	*	*	*	12_289_hypothetical_protein	*	7_298_hypothetical_protein	8_292_hypothetical_protein	10_283_hypothetical_protein	*	105_40_hypothetical_protein	*	*	*	*	*	*	*	*	*	*	*
5	5	0.912	*	*	*	*	*	*	*	*	*	*	*	*	*	*	*	*	*	*	*	*	*	*	*	*	*	*	*	*	*	12_45_hypothetical_protein	*	7_48_hypothetical_protein	8_45_hypothetical_protein	10_47_hypothetical_protein	*	105_275_hypothetical_protein	*	*	*	*	*	*	*	*	*	*	*
5	5	0.909	*	*	*	*	*	*	*	*	*	*	*	*	*	*	*	*	*	*	*	*	*	*	*	*	*	*	*	*	*	12_48_hypothetical_protein	*	7_51_hypothetical_protein	8_48_hypothetical_protein	10_50_hypothetical_protein	*	105_272_hypothetical_protein	*	*	*	*	*	*	*	*	*	*	*
5	5	0.905	*	*	*	*	*	*	*	*	*	*	*	*	*	*	*	*	*	*	*	*	*	*	*	*	*	*	*	*	*	12_299_hypothetical_protein	*	7_308_hypothetical_protein	8_302_hypothetical_protein	10_293_hypothetical_protein	*	105_30_hypothetical_protein	*	*	*	*	*	*	*	*	*	*	*
5	5	0.902	*	*	*	*	*	*	*	*	*	*	*	*	*	*	*	*	*	*	*	*	*	*	*	*	*	*	*	*	*	12_51_hypothetical_protein	*	7_54_hypothetical_protein	8_51_hypothetical_protein	10_53_hypothetical_protein	*	105_269_hypothetical_protein	*	*	*	*	*	*	*	*	*	*	*
5	5	0.9	*	*	*	*	*	*	*	*	*	*	*	*	*	*	*	*	*	*	*	*	*	*	*	*	*	*	*	*	*	12_316_hypothetical_protein	*	7_325_hypothetical_protein	8_319_hypothetical_protein	10_309_hypothetical_protein	*	105_14_hypothetical_protein	*	*	*	*	*	*	*	*	*	*	*
5	5	0.9	*	*	*	*	*	*	*	*	*	*	*	*	*	*	*	*	*	*	*	*	*	*	*	*	*	*	*	*	*	12_41_hypothetical_protein	*	7_44_hypothetical_protein	8_41_hypothetical_protein	10_43_hypothetical_protein	*	105_279_hypothetical_protein	*	*	*	*	*	*	*	*	*	*	*
5	5	0.894	*	*	*	*	*	*	*	*	*	*	*	*	*	*	*	*	*	*	*	*	*	*	*	*	*	*	*	*	*	12_293_hypothetical_protein	*	7_302_hypothetical_protein	8_296_hypothetical_protein	10_287_hypothetical_protein	*	105_36_hypothetical_protein	*	*	*	*	*	*	*	*	*	*	*
5	5	0.891	*	*	*	*	*	*	*	*	*	*	*	*	*	*	*	*	*	*	*	*	*	*	*	*	*	*	*	*	*	12_295_hypothetical_protein	*	7_304_hypothetical_protein	8_298_hypothetical_protein	10_289_hypothetical_protein	*	105_34_hypothetical_protein	*	*	*	*	*	*	*	*	*	*	*
5	5	0.89	*	*	*	*	*	*	*	*	*	*	*	*	*	*	*	*	*	*	*	*	*	*	*	*	*	*	*	*	*	12_53_hypothetical_protein	*	7_56_hypothetical_protein	8_53_hypothetical_protein	10_55_hypothetical_protein	*	105_267_hypothetical_protein	*	*	*	*	*	*	*	*	*	*	*
5	5	0.887	*	*	*	*	*	*	*	*	*	*	*	*	*	*	*	*	*	*	*	*	*	*	*	*	*	*	*	*	*	12_298_hypothetical_protein	*	7_307_hypothetical_protein	8_301_hypothetical_protein	10_292_hypothetical_protein	*	105_31_hypothetical_protein	*	*	*	*	*	*	*	*	*	*	*
5	5	0.84	*	*	*	*	*	*	*	*	*	*	*	*	*	*	*	*	*	*	*	*	*	*	*	*	*	*	*	*	*	12_223_hypothetical_protein	*	7_228_hypothetical_protein	8_223_hypothetical_protein	10_216_hypothetical_protein	*	105_107_hypothetical_protein	*	*	*	*	*	*	*	*	*	*	*
5	5	0.832	*	*	*	*	*	*	*	*	*	*	*	*	*	*	*	*	*	*	*	*	*	*	*	*	*	*	*	*	*	12_28_hypothetical_protein	*	7_32_hypothetical_protein	8_30_hypothetical_protein	10_31_hypothetical_protein	*	105_291_hypothetical_protein	*	*	*	*	*	*	*	*	*	*	*
5	5	0.823	*	*	*	*	*	*	*	*	*	*	*	*	*	*	*	*	*	*	*	*	*	*	*	*	*	*	*	*	*	12_235_hypothetical_protein	*	7_241_hypothetical_protein	8_235_hypothetical_protein	10_229_hypothetical_protein	*	105_94_hypothetical_protein	*	*	*	*	*	*	*	*	*	*	*
5	5	0.797	*	*	*	*	*	*	*	*	*	*	*	*	*	*	*	*	*	*	*	*	*	*	*	*	*	*	*	*	*	12_272_hypothetical_protein	*	7_280_hypothetical_protein	8_274_hypothetical_protein	10_266_hypothetical_protein	*	105_57_hypothetical_protein	*	*	*	*	*	*	*	*	*	*	*
5	5	0.795	*	*	*	*	*	*	*	*	*	*	*	*	*	*	*	*	*	*	*	*	*	*	*	*	*	*	*	*	*	12_296_hypothetical_protein	*	*	8_299_hypothetical_protein	10_290_hypothetical_protein	11_299_hypothetical_protein	105_33_hypothetical_protein	*	*	*	*	*	*	*	*	*	*	*
5	5	0.773	*	*	*	*	*	*	*	*	*	*	*	*	*	*	*	*	*	*	*	*	*	*	*	*	*	*	*	*	*	12_291_hypothetical_protein	*	7_300_hypothetical_protein	8_294_hypothetical_protein	10_285_hypothetical_protein	*	105_38_hypothetical_protein	*	*	*	*	*	*	*	*	*	*	*
5	5	0.767	*	*	*	*	*	*	*	*	*	*	*	*	*	*	*	*	*	*	*	*	*	*	*	*	*	*	*	*	*	12_23_hypothetical_protein	*	7_27_hypothetical_protein	8_25_hypothetical_protein	10_26_hypothetical_protein	*	105_296_hypothetical_protein	*	*	*	*	*	*	*	*	*	*	*
5	5	0.756	*	*	*	*	*	*	*	*	*	*	*	*	*	*	*	*	*	*	*	*	*	*	*	*	*	*	*	*	*	12_285_hypothetical_protein	*	7_294_hypothetical_protein	8_288_hypothetical_protein	10_279_hypothetical_protein	*	105_44_hypothetical_protein	*	*	*	*	*	*	*	*	*	*	*
5	5	0.72	*	*	*	*	*	*	*	*	*	*	*	*	*	*	*	*	*	*	*	*	*	*	*	*	*	*	*	*	*	12_54_hypothetical_protein	*	7_57_hypothetical_protein	8_54_hypothetical_protein	10_56_hypothetical_protein	*	105_266_hypothetical_protein	*	*	*	*	*	*	*	*	*	*	*
5	5	0.714	*	*	*	*	*	*	*	*	*	*	*	*	*	*	*	*	*	*	*	*	*	*	*	*	*	*	*	*	*	*	*	*	*	*	*	*	*	*	*	*	*	*	*	*	*	*	*
5	5	0.708	*	*	*	*	*	*	*	*	*	*	*	*	*	*	*	*	*	*	*	*	*	*	*	*	*	*	*	*	*	12_283_hypothetical_protein	*	7_292_hypothetical_protein	8_285_hypothetical_protein	10_276_hypothetical_protein	*	105_47_hypothetical_protein	*	*	*	*	*	*	*	*	*	*	*
5	5	0.681	*	*	*	*	*	*	*	*	*	*	*	*	*	*	*	*	*	*	*	*	*	*	*	*	*	*	*	*	*	*	*	*	*	*	*	*	*	*	*	*	*	*	*	*	*	*	*
5	5	0.681	*	*	*	*	*	*	*	*	*	*	*	*	*	*	*	*	*	*	*	*	*	*	*	*	*	*	*	*	*	12_151_hypothetical_protein	*	7_156_hypothetical_protein	8_152_hypothetical_protein	10_154_hypothetical_protein	*	105_170_hypothetical_protein	*	*	*	*	*	*	*	*	*	*	*
5	5	0.607	*	*	*	*	*	*	*	*	*	*	*	*	*	*	*	*	*	*	*	*	*	*	*	*	*	*	*	*	*	12_249_hypothetical_protein	*	7_255_hypothetical_protein	8_249_hypothetical_protein	10_243_hypothetical_protein	*	105_80_hypothetical_protein	*	*	*	*	*	*	*	*	*	*	*
5	5	0.469	*	*	*	*	*	*	*	*	*	*	*	*	*	*	*	*	*	*	*	*	*	*	*	*	*	*	*	*	*	*	*	*	*	*	*	*	*	*	*	*	*	*	*	*	*	*	*
5	5	0.318	*	*	*	*	*	*	*	*	*	*	*	*	*	*	*	*	*	*	*	*	*	*	*	*	*	*	*	*	*	*	*	*	*	*	*	*	*	*	*	*	*	*	*	*	*	*	*
5	5	0.312	*	*	*	*	*	*	*	*	*	*	*	*	*	*	*	*	*	*	*	*	*	*	*	*	*	*	*	*	*	*	*	*	*	*	*	*	*	*	*	*	*	*	*	*	*	*	*
5	5	0.289	*	*	*	*	*	*	*	*	*	*	*	*	*	*	*	*	*	*	*	*	*	*	*	*	*	*	*	*	*	*	*	*	*	*	*	*	*	*	*	*	*	*	*	*	*	*	*
5	5	0.289	*	*	*	*	*	*	*	*	*	*	*	*	*	*	*	*	*	*	*	*	*	*	*	*	*	*	*	*	*	*	*	7_283_hypothetical_protein	8_277_hypothetical_protein	10_269_putative_TrmB-like_transcriptional_regulator	11_272_hypothetical_protein	105_54_hypothetical_protein	*	*	*	*	*	*	*	*	*	*	*
5	5	0.227	*	*	*	*	*	*	*	*	*	*	*	*	*	*	*	*	*	*	*	*	*	*	*	*	*	*	*	*	*	*	*	*	*	*	*	*	*	*	*	19_46_putative_DNA_polymerase_protein	20_41_putative_DNA_polymerase_protein	21_47_putative_DNA_polymerase_protein	*	*	*	*	*
5	5	0.168	*	*	*	*	*	*	*	*	*	*	*	*	*	*	*	*	*	*	*	*	*	*	*	*	*	*	*	*	*	*	*	*	*	*	*	*	*	*	*	*	*	*	*	*	*	*	*
4	7	0.705	*	*	*	*	*	*	*	*	*	*	*	*	*	*	*	*	*	*	*	*	*	*	*	*	*	*	*	*	*	*	*	7_11_hypothetical_protein,7_345_hypothetical_protein	8_11_hypothetical_protein,8_340_hypothetical_protein	10_11_hypothetical_protein,10_330_hypothetical_protein	*	105_312_hypothetical_protein	*	*	*	*	*	*	*	*	*	*	*
4	7	0.699	*	*	*	*	*	*	*	*	*	*	*	*	*	*	*	*	*	*	*	*	*	*	*	*	*	*	*	*	*	*	*	7_339_hypothetical_protein,7_5_hypothetical_protein	8_334_hypothetical_protein,8_5_hypothetical_protein	10_324_hypothetical_protein,10_5_hypothetical_protein	*	105_318_hypothetical_protein	*	*	*	*	*	*	*	*	*	*	*
4	7	0.693	*	*	*	*	*	*	*	*	*	*	*	*	*	*	*	*	*	*	*	*	*	*	*	*	*	*	*	*	*	*	*	7_13_hypothetical_protein,7_347_hypothetical_protein	8_13_hypothetical_protein,8_342_hypothetical_protein	10_13_hypothetical_protein,10_332_hypothetical_protein	*	105_310_hypothetical_protein	*	*	*	*	*	*	*	*	*	*	*
4	7	0.68	*	*	*	*	*	*	*	*	*	*	*	*	*	*	*	*	*	*	*	*	*	*	*	*	*	*	*	*	*	*	*	7_343_hypothetical_protein,7_9_hypothetical_protein	8_338_hypothetical_protein,8_9_hypothetical_protein	10_328_hypothetical_protein,10_9_hypothetical_protein	*	105_314_hypothetical_protein	*	*	*	*	*	*	*	*	*	*	*
4	7	0.637	*	*	*	*	*	*	*	*	*	*	*	*	*	*	*	*	*	*	*	*	*	*	*	*	*	*	*	*	*	*	*	7_342_hypothetical_protein,7_8_hypothetical_protein	8_337_hypothetical_protein,8_8_hypothetical_protein	10_327_hypothetical_protein,10_8_hypothetical_protein	*	105_315_hypothetical_protein	*	*	*	*	*	*	*	*	*	*	*
4	7	0.607	*	*	*	*	*	*	*	*	*	*	*	*	*	*	*	*	*	*	*	*	*	*	*	*	*	*	*	*	*	*	*	7_341_hypothetical_protein,7_7_hypothetical_protein	8_336_hypothetical_protein,8_7_hypothetical_protein	10_326_hypothetical_protein,10_7_hypothetical_protein	*	105_316_hypothetical_protein	*	*	*	*	*	*	*	*	*	*	*
4	7	0.521	*	*	*	*	*	*	*	*	*	*	*	*	*	*	*	*	*	*	*	*	*	*	*	*	*	*	*	*	*	*	*	7_16_hypothetical_protein,7_350_hypothetical_protein	8_16_hypothetical_protein,8_345_hypothetical_protein	10_17_hypothetical_protein,10_336_hypothetical_protein	*	105_306_hypothetical_protein	*	*	*	*	*	*	*	*	*	*	*
4	7	0.483	*	*	*	*	*	*	*	*	*	*	*	*	*	*	*	*	*	*	*	*	*	*	*	*	*	*	*	*	*	*	*	7_10_hypothetical_protein,7_344_hypothetical_protein	8_10_hypothetical_protein,8_339_hypothetical_protein	10_10_hypothetical_protein,10_329_hypothetical_protein	*	105_313_hypothetical_protein	*	*	*	*	*	*	*	*	*	*	*
4	5	0.442	*	*	*	*	*	*	*	*	67_85_hypothetical_protein	68_84_hypothetical_protein	*	*	*	*	*	*	*	*	*	*	*	*	*	*	*	*	*	*	*	*	*	*	*	*	*	*	*	*	*	*	*	*	*	*	*	*	*
4	5	0.441	*	*	*	*	*	*	*	*	67_4_hypothetical_protein	68_5_hypothetical_protein	*	*	*	*	*	*	*	*	*	*	*	*	*	*	*	*	*	*	*	*	*	*	*	*	*	*	*	*	*	*	*	*	*	*	*	*	*
4	5	0.377	*	*	*	*	*	*	59_61_hypothetical_protein	64_58_hypothetical_protein	*	*	*	*	*	*	*	*	*	*	*	*	*	*	*	*	*	*	*	*	*	*	*	*	*	*	*	*	*	*	*	*	*	*	*	*	*	*	*
4	5	0.229	*	*	*	*	*	*	*	*	*	*	*	*	*	*	*	*	*	*	*	*	*	*	*	*	*	*	*	*	*	*	*	*	*	*	*	*	*	*	*	*	*	*	*	*	*	*	*
4	4	0.985	*	*	*	*	*	*	*	*	*	*	*	*	*	*	*	*	*	*	*	*	*	*	*	*	*	*	*	*	*	*	*	*	*	*	*	*	*	*	*	*	*	*	*	*	*	*	*
4	4	0.984	*	*	*	*	*	*	*	*	*	*	*	*	*	*	*	*	*	*	*	*	*	*	*	*	*	*	*	*	*	*	*	*	*	*	*	*	*	*	*	*	*	*	*	*	*	*	*
4	4	0.984	*	*	*	*	*	*	*	*	*	*	*	*	*	*	*	*	*	*	*	*	*	*	*	*	*	*	*	*	*	*	*	*	*	*	*	*	*	*	*	*	*	*	*	*	*	*	*
4	4	0.984	*	*	*	*	*	*	*	*	*	*	*	*	*	*	*	*	*	*	*	*	*	*	*	*	*	*	*	*	*	*	*	*	*	*	*	*	*	17_48_putative_endolysin_protein	18_48_putative_endolysin_protein	*	*	*	22_49_putative_endolysin_protein	23_44_putative_endolysin_protein	*	*	*
4	4	0.984	*	*	*	*	*	*	*	*	*	*	*	*	*	*	*	*	*	*	*	*	*	*	*	*	*	*	*	*	*	*	*	*	*	*	*	*	*	17_55_hypothetical_protein	18_55_hypothetical_protein	*	*	*	22_56_hypothetical_protein	23_51_hypothetical_protein	*	*	*
4	4	0.983	*	*	*	*	*	*	*	*	*	*	*	*	*	*	*	*	*	*	*	*	*	*	*	*	*	*	*	*	*	*	*	*	*	*	*	*	*	*	*	*	*	*	*	*	*	*	*
4	4	0.983	*	*	*	*	*	*	*	*	*	*	*	*	*	*	*	*	*	*	*	*	*	*	*	*	*	*	*	*	*	*	*	*	*	*	*	*	*	*	*	*	*	*	*	*	*	*	*
4	4	0.983	*	*	*	*	*	*	*	*	*	*	*	*	*	*	*	*	*	*	*	*	*	*	*	*	*	*	*	*	*	*	*	*	*	*	*	*	*	*	*	*	*	*	*	*	*	*	*
4	4	0.983	*	*	*	*	*	*	*	*	*	*	*	*	*	*	*	*	*	*	*	*	*	*	*	*	*	*	*	*	*	*	*	*	*	*	*	*	*	*	*	*	*	*	*	*	*	*	*
4	4	0.983	*	*	*	*	*	*	*	*	*	*	*	*	*	*	*	*	*	*	*	*	*	*	*	*	*	*	*	*	*	*	*	*	*	*	*	*	*	*	*	*	*	*	*	*	*	*	*
4	4	0.983	*	*	*	*	*	*	*	*	*	*	*	*	*	*	*	*	*	*	*	*	*	*	*	*	*	*	*	*	*	*	*	*	*	*	*	*	*	*	*	*	*	*	*	*	*	*	*
4	4	0.982	*	*	*	*	*	*	*	*	*	*	*	*	*	*	*	*	*	*	*	*	*	*	*	*	*	*	*	*	*	*	*	*	*	*	*	*	*	*	*	*	*	*	*	*	*	*	*
4	4	0.982	*	*	*	*	*	*	*	*	*	*	*	*	*	*	*	*	*	*	*	*	*	*	*	*	*	*	*	*	*	*	*	*	*	*	*	*	*	*	*	*	*	*	*	*	*	*	*
4	4	0.982	*	*	*	*	*	*	*	*	*	*	*	*	*	*	*	*	*	*	*	*	*	*	*	*	*	*	*	*	*	*	*	*	*	*	*	*	*	*	*	*	*	*	*	*	*	*	*
4	4	0.982	*	*	*	*	*	*	*	*	*	*	*	*	*	*	*	*	*	*	*	*	*	*	*	*	*	*	*	*	*	*	*	*	*	*	*	*	*	*	*	*	*	*	*	*	*	*	*
4	4	0.982	*	*	*	*	*	*	*	*	*	*	*	*	*	*	*	*	*	*	*	*	*	*	*	*	*	*	*	*	*	*	*	*	*	*	*	*	*	*	*	*	*	*	*	*	*	*	*
4	4	0.982	*	*	*	*	*	*	*	*	*	*	*	*	*	*	*	*	*	*	*	*	*	*	*	*	*	*	*	*	*	*	*	*	*	*	*	*	*	*	*	*	*	*	*	*	*	*	*
4	4	0.982	*	*	*	*	*	*	*	*	*	*	*	*	*	*	*	*	*	*	*	*	*	*	*	*	*	*	*	*	*	*	*	*	*	*	*	*	*	*	*	*	*	*	*	*	*	*	*
4	4	0.982	*	*	*	*	*	*	*	*	*	*	*	*	*	*	*	*	*	*	*	*	*	*	*	*	*	*	*	*	*	*	*	*	*	*	*	*	*	*	*	*	*	*	*	*	*	*	*
4	4	0.982	*	*	*	*	*	*	*	*	*	*	*	*	*	*	*	*	*	*	*	*	*	*	*	*	*	*	*	*	*	*	*	*	*	*	*	*	*	*	*	*	*	*	*	*	*	*	*
4	4	0.982	*	*	*	*	*	*	*	*	*	*	*	*	*	*	*	*	*	*	*	*	*	*	*	*	*	*	*	*	*	*	*	*	*	*	*	*	*	*	*	*	*	*	*	*	*	*	*
4	4	0.982	*	*	*	*	*	*	*	*	*	*	*	*	*	*	*	*	*	*	*	*	*	*	*	*	*	*	*	*	*	*	*	*	*	*	*	*	*	*	*	*	*	*	*	*	*	*	*
4	4	0.982	*	*	*	*	*	*	*	*	*	*	*	*	*	*	*	*	*	*	*	*	*	*	*	*	*	*	*	*	*	*	*	*	*	*	*	*	*	*	*	*	*	*	*	*	*	*	*
4	4	0.982	*	*	*	*	*	*	*	*	*	*	*	*	*	*	*	*	*	*	*	*	*	*	*	*	*	*	*	*	*	*	*	*	*	*	*	*	*	17_23_hypothetical_protein	18_24_hypothetical_protein	*	*	*	22_23_hypothetical_protein	23_19_hypothetical_protein	*	*	*
4	4	0.982	*	*	*	*	*	*	*	*	*	*	*	*	*	*	*	*	*	*	*	*	*	*	*	*	*	*	*	*	*	*	*	*	*	*	*	*	*	17_45_putative_tail_tubular_protein_A	18_45_putative_tail_tubular_protein_A	*	*	*	22_46_putative_tail_tubular_protein_A	23_41_putative_tail_tubular_protein_A	*	*	*
4	4	0.981	*	*	*	*	*	*	*	*	*	*	*	*	*	*	*	*	*	*	*	*	*	*	*	*	*	*	*	*	*	*	*	*	*	*	*	*	*	*	*	*	*	*	*	*	*	*	*
4	4	0.981	*	*	*	*	*	*	*	*	*	*	*	*	*	*	*	*	*	*	*	*	*	*	*	*	*	*	*	*	*	*	*	*	*	*	*	*	*	*	*	*	*	*	*	*	*	*	*
4	4	0.981	*	*	*	*	*	*	*	*	*	*	*	*	*	*	*	*	*	*	*	*	*	*	*	*	*	*	*	*	*	*	*	*	*	*	*	*	*	*	*	*	*	*	*	*	*	*	*
4	4	0.981	*	*	*	*	*	*	*	*	*	*	*	*	*	*	*	*	*	*	*	*	*	*	*	*	*	*	*	*	*	*	*	*	*	*	*	*	*	*	*	*	*	*	*	*	*	*	*
4	4	0.981	*	*	*	*	*	*	*	*	*	*	*	*	*	*	*	*	*	*	*	*	*	*	*	*	*	*	*	*	*	*	*	*	*	*	*	*	*	*	*	*	*	*	*	*	*	*	*
4	4	0.981	*	*	*	*	*	*	*	*	*	*	*	*	*	*	*	*	*	*	*	*	*	*	*	*	*	*	*	*	*	*	*	*	*	*	*	*	*	*	*	*	*	*	*	*	*	*	*
4	4	0.981	*	*	*	*	*	*	*	*	*	*	*	*	*	*	*	*	*	*	*	*	*	*	*	*	*	*	*	*	*	*	*	*	*	*	*	*	*	*	*	*	*	*	*	*	*	*	*
4	4	0.981	*	*	*	*	*	*	*	*	*	*	*	*	*	*	*	*	*	*	*	*	*	*	*	*	*	*	*	*	*	*	*	*	*	*	*	*	*	17_14_hypothetical_protein	18_15_hypothetical_protein	*	*	*	22_13_hypothetical_protein	23_10_hypothetical_protein	*	*	*
4	4	0.981	*	*	*	*	*	*	*	*	*	*	*	*	*	*	*	*	*	*	*	*	*	*	*	*	*	*	*	*	*	*	*	*	*	*	*	*	*	17_40_hypothetical_protein	18_40_hypothetical_protein	*	*	*	22_41_hypothetical_protein	23_36_hypothetical_protein	*	*	*
4	4	0.981	*	*	*	*	*	*	*	*	*	*	*	*	*	*	*	*	*	*	*	*	*	*	*	*	*	*	*	*	*	*	*	*	*	*	*	*	*	17_7_hypothetical_protein	18_7_hypothetical_protein	*	*	*	22_5_hypothetical_protein	23_2_hypothetical_protein	*	*	*
4	4	0.98	*	*	*	*	*	*	*	*	*	*	*	*	*	*	*	*	*	*	*	*	*	*	*	*	*	*	*	*	*	*	*	*	*	*	*	*	*	*	*	*	*	*	*	*	*	*	*
4	4	0.98	*	*	*	*	*	*	*	*	*	*	*	*	*	*	*	*	*	*	*	*	*	*	*	*	*	*	*	*	*	*	*	*	*	*	*	*	*	*	*	*	*	*	*	*	*	*	*
4	4	0.98	*	*	*	*	*	*	*	*	*	*	*	*	*	*	*	*	*	*	*	*	*	*	*	*	*	*	*	*	*	*	*	*	*	*	*	*	*	*	*	*	*	*	*	*	*	*	*
4	4	0.98	*	*	*	*	*	*	*	*	*	*	*	*	*	*	*	*	*	*	*	*	*	*	*	*	*	*	*	*	*	*	*	*	*	*	*	*	*	*	*	*	*	*	*	*	*	*	*
4	4	0.98	*	*	*	*	*	*	*	*	*	*	*	*	*	*	*	*	*	*	*	*	*	*	*	*	*	*	*	*	*	*	*	*	*	*	*	*	*	*	*	*	*	*	*	*	*	*	*
4	4	0.98	*	*	*	*	*	*	*	*	*	*	*	*	*	*	*	*	*	*	*	*	*	*	*	*	*	*	*	*	*	*	*	*	*	*	*	*	*	*	*	*	*	*	*	*	*	*	*
4	4	0.979	*	*	*	*	*	*	*	*	*	*	*	*	*	*	*	*	*	*	*	*	*	*	*	*	*	*	*	*	*	*	*	*	*	*	*	*	*	*	*	*	*	*	*	*	*	*	*
4	4	0.979	*	*	*	*	*	*	*	*	*	*	*	*	*	*	*	*	*	*	*	*	*	*	*	*	*	*	*	*	*	*	*	*	*	*	*	*	*	*	*	*	*	*	*	*	*	*	*
4	4	0.979	*	*	*	*	*	*	*	*	*	*	*	*	*	*	*	*	*	*	*	*	*	*	*	*	*	*	*	*	*	*	*	*	*	*	*	*	*	*	*	*	*	*	*	*	*	*	*
4	4	0.979	*	*	*	*	*	*	*	*	*	*	*	*	*	*	*	*	*	*	*	*	*	*	*	*	*	*	*	*	*	*	*	*	*	*	*	*	*	*	*	*	*	*	*	*	*	*	*
4	4	0.979	*	*	*	*	*	*	*	*	*	*	*	*	*	*	*	*	*	*	*	*	*	*	*	*	*	*	*	*	*	*	*	*	*	*	*	*	*	*	*	*	*	*	*	*	*	*	*
4	4	0.979	*	*	*	*	*	*	*	*	*	*	*	*	*	*	*	*	*	*	*	*	*	*	*	*	*	*	*	*	*	*	*	*	*	*	*	*	*	17_17_hypothetical_protein	18_18_hypothetical_protein	*	*	*	22_17_hypothetical_protein	23_13_hypothetical_protein	*	*	*
4	4	0.979	*	*	*	*	*	*	*	*	*	*	*	*	*	*	*	*	*	*	*	*	*	*	*	*	*	*	*	*	*	*	*	*	*	*	*	*	*	17_39_hypothetical_protein	18_39_hypothetical_protein	*	*	*	22_40_hypothetical_protein	23_35_hypothetical_protein	*	*	*
4	4	0.978	*	*	*	*	*	*	*	*	*	*	*	*	*	*	*	*	*	*	*	*	*	*	*	*	*	*	*	*	*	*	*	*	*	*	*	*	*	*	*	*	*	*	*	*	*	*	*
4	4	0.978	*	*	*	*	*	*	*	*	*	*	*	*	*	*	*	*	*	*	*	*	*	*	*	*	*	*	*	*	*	*	*	*	*	*	*	*	*	*	*	*	*	*	*	*	*	*	*
4	4	0.978	*	*	*	*	*	*	*	*	*	*	*	*	*	*	*	*	*	*	*	*	*	*	*	*	*	*	*	*	*	*	*	*	*	*	*	*	*	*	*	*	*	*	*	*	*	*	*
4	4	0.978	*	*	*	*	*	*	*	*	*	*	*	*	*	*	*	*	*	*	*	*	*	*	*	*	*	*	*	*	*	*	*	*	*	*	*	*	*	*	*	*	*	*	*	*	*	*	*
4	4	0.978	*	*	*	*	*	*	*	*	*	*	*	*	*	*	*	*	*	*	*	*	*	*	*	*	*	*	*	*	*	*	*	*	*	*	*	*	*	*	*	*	*	*	*	*	*	*	*
4	4	0.978	*	*	*	*	*	*	*	*	*	*	*	*	*	*	*	*	*	*	*	*	*	*	*	*	*	*	*	*	*	*	*	*	*	*	*	*	*	*	*	*	*	*	*	*	*	*	*
4	4	0.978	*	*	*	*	*	*	*	*	*	*	*	*	*	*	*	*	*	*	*	*	*	*	*	*	*	*	*	*	*	*	*	*	*	*	*	*	*	*	*	*	*	*	*	*	*	*	*
4	4	0.978	*	*	*	*	*	*	*	*	*	*	*	*	*	*	*	*	*	*	*	*	*	*	*	*	*	*	*	*	*	*	*	*	*	*	*	*	*	17_16_hypothetical_protein	18_17_hypothetical_protein	*	*	*	22_16_hypothetical_protein	23_12_hypothetical_protein	*	*	*
4	4	0.977	*	*	*	*	*	*	*	*	*	*	*	*	*	*	*	*	*	*	*	*	*	*	*	*	*	*	*	*	*	*	*	*	*	*	*	*	*	*	*	*	*	*	*	*	*	*	*
4	4	0.977	*	*	*	*	*	*	*	*	*	*	*	*	*	*	*	*	*	*	*	*	*	*	*	*	*	*	*	*	*	*	*	*	*	*	*	*	*	*	*	*	*	*	*	*	*	*	*
4	4	0.977	*	*	*	*	*	*	*	*	*	*	*	*	*	*	*	*	*	*	*	*	*	*	*	*	*	*	*	*	*	*	*	*	*	*	*	*	*	*	*	*	*	*	*	*	*	*	*
4	4	0.977	*	*	*	*	*	*	*	*	*	*	*	*	*	*	*	*	*	*	*	*	*	*	*	*	*	*	*	*	*	*	*	*	*	*	*	*	*	*	*	*	*	*	*	*	*	*	*
4	4	0.977	*	*	*	*	*	*	*	*	*	*	*	*	*	*	*	*	*	*	*	*	*	*	*	*	*	*	*	*	*	*	*	*	*	*	*	*	*	*	*	*	*	*	*	*	*	*	*
4	4	0.977	*	*	*	*	*	*	*	*	*	*	*	*	*	*	*	*	*	*	*	*	*	*	*	*	*	*	*	*	*	*	*	*	*	*	*	*	*	*	*	*	*	*	*	*	*	*	*
4	4	0.977	*	*	*	*	*	*	*	*	*	*	*	*	*	*	*	*	*	*	*	*	*	*	*	*	*	*	*	*	*	*	*	*	*	*	*	*	*	*	*	*	*	*	*	*	*	*	*
4	4	0.977	*	*	*	*	*	*	*	*	*	*	*	*	*	*	*	*	*	*	*	*	*	*	*	*	*	*	*	*	*	*	*	*	*	*	*	*	*	*	*	*	*	*	*	*	*	*	*
4	4	0.977	*	*	*	*	*	*	*	*	*	*	*	*	*	*	*	*	*	*	*	*	*	*	*	*	*	*	*	*	*	*	*	*	*	*	*	*	*	*	*	*	*	*	*	*	*	*	*
4	4	0.976	*	*	*	*	*	*	*	*	*	*	*	*	*	*	*	*	*	*	*	*	*	*	*	*	*	*	*	*	*	*	*	*	*	*	*	*	*	*	*	*	*	*	*	*	*	*	*
4	4	0.976	*	*	*	*	*	*	*	*	*	*	*	*	*	*	*	*	*	*	*	*	*	*	*	*	*	*	*	*	*	*	*	*	*	*	*	*	*	*	*	*	*	*	*	*	*	*	*
4	4	0.976	*	*	*	*	*	*	*	*	*	*	*	*	*	*	*	*	*	*	*	*	*	*	*	*	*	*	*	*	*	*	*	*	*	*	*	*	*	*	*	*	*	*	*	*	*	*	*
4	4	0.976	*	*	*	*	*	*	*	*	*	*	*	*	*	*	*	*	*	*	*	*	*	*	*	*	*	*	*	*	*	*	*	*	*	*	*	*	*	*	*	*	*	*	*	*	*	*	*
4	4	0.976	*	*	*	*	*	*	*	*	*	*	*	*	*	*	*	*	*	*	*	*	*	*	*	*	*	*	*	*	*	*	*	*	*	*	*	*	*	17_41_hypothetical_protein	18_41_hypothetical_protein	*	*	*	22_42_hypothetical_protein	23_37_hypothetical_protein	*	*	*
4	4	0.975	*	*	*	*	*	*	*	*	*	*	*	*	*	*	*	*	*	*	*	*	*	*	*	*	*	*	*	*	*	*	*	*	*	*	*	*	*	*	*	*	*	*	*	*	*	*	*
4	4	0.975	*	*	*	*	*	*	*	*	*	*	*	*	*	*	*	*	*	*	*	*	*	*	*	*	*	*	*	*	*	*	*	*	*	*	*	*	*	*	*	*	*	*	*	*	*	*	*
4	4	0.975	*	*	*	*	*	*	*	*	*	*	*	*	*	*	*	*	*	*	*	*	*	*	*	*	*	*	*	*	*	*	*	*	*	*	*	*	*	*	*	*	*	*	*	*	*	*	*
4	4	0.975	*	*	*	*	*	*	*	*	*	*	*	*	*	*	*	*	*	*	*	*	*	*	*	*	*	*	*	*	*	*	*	*	*	*	*	*	*	*	*	*	*	*	*	*	*	*	*
4	4	0.975	*	*	*	*	*	*	*	*	*	*	*	*	*	*	*	*	*	*	*	*	*	*	*	*	*	*	*	*	*	*	*	*	*	*	*	*	*	*	*	*	*	*	*	*	*	*	*
4	4	0.975	*	*	*	*	*	*	*	*	*	*	*	*	*	*	*	*	*	*	*	*	*	*	*	*	*	*	*	*	*	*	*	*	*	*	*	*	*	*	*	*	*	*	*	*	*	*	*
4	4	0.975	*	*	*	*	*	*	*	*	*	*	*	*	*	*	*	*	*	*	*	*	*	*	*	*	*	*	*	*	*	*	*	*	*	*	*	*	*	*	*	*	*	*	*	*	*	*	*
4	4	0.975	*	*	*	*	*	*	*	*	*	*	*	*	*	*	*	*	*	*	*	*	*	*	*	*	*	*	*	*	*	*	*	*	*	*	*	*	*	*	*	*	*	*	*	*	*	*	*
4	4	0.975	*	*	*	*	*	*	*	*	*	*	*	*	*	*	*	*	*	*	*	*	*	*	*	*	*	*	*	*	*	*	*	*	*	*	*	*	*	*	*	*	*	*	*	*	*	*	*
4	4	0.975	*	*	*	*	*	*	*	*	*	*	*	*	*	*	*	*	*	*	*	*	*	*	*	*	*	*	*	*	*	*	*	*	*	*	*	*	*	*	*	*	*	*	*	*	*	*	*
4	4	0.975	*	*	*	*	*	*	*	*	*	*	*	*	*	*	*	*	*	*	*	*	*	*	*	*	*	*	*	*	*	*	*	*	*	*	*	*	*	*	*	*	*	*	*	*	*	*	*
4	4	0.975	*	*	*	*	*	*	*	*	*	*	*	*	*	*	*	*	*	*	*	*	*	*	*	*	*	*	*	*	*	*	*	*	*	*	*	*	*	*	*	*	*	*	*	*	*	*	*
4	4	0.974	*	*	*	*	*	*	*	*	*	*	*	*	*	*	*	*	*	*	*	*	*	*	*	*	*	*	*	*	*	*	*	*	*	*	*	*	*	*	*	*	*	*	*	*	*	*	*
4	4	0.974	*	*	*	*	*	*	*	*	*	*	*	*	*	*	*	*	*	*	*	*	*	*	*	*	*	*	*	*	*	*	*	*	*	*	*	*	*	*	*	*	*	*	*	*	*	*	*
4	4	0.974	*	*	*	*	*	*	*	*	*	*	*	*	*	*	*	*	*	*	*	*	*	*	*	*	*	*	*	*	*	*	*	*	*	*	*	*	*	*	*	*	*	*	*	*	*	*	*
4	4	0.974	*	*	*	*	*	*	*	*	*	*	*	*	*	*	*	*	*	*	*	*	*	*	*	*	*	*	*	*	*	*	*	*	*	*	*	*	*	*	*	*	*	*	*	*	*	*	*
4	4	0.974	*	*	*	*	*	*	*	*	*	*	*	*	*	*	*	*	*	*	*	*	*	*	*	*	*	*	*	*	*	*	*	*	*	*	*	*	*	*	*	*	*	*	*	*	*	*	*
4	4	0.974	*	*	*	*	*	*	*	*	*	*	*	*	*	*	*	*	*	*	*	*	*	*	*	*	*	*	*	*	*	*	*	*	*	*	*	*	*	*	*	*	*	*	*	*	*	*	*
4	4	0.974	*	*	*	*	*	*	*	*	*	*	*	*	*	*	*	*	*	*	*	*	*	*	*	*	*	*	*	*	*	*	*	*	*	*	*	*	*	*	*	*	*	*	*	*	*	*	*
4	4	0.974	*	*	*	*	*	*	*	*	*	*	*	*	*	*	*	*	*	*	*	*	*	*	*	*	*	*	*	*	*	*	*	*	*	*	*	*	*	*	*	*	*	*	*	*	*	*	*
4	4	0.974	*	*	*	*	*	*	*	*	*	*	*	*	*	*	*	*	*	*	*	*	*	*	*	*	*	*	*	*	*	*	*	*	*	*	*	*	*	*	*	*	*	*	*	*	*	*	*
4	4	0.974	*	*	*	*	*	*	*	*	*	*	*	*	*	*	*	*	*	*	*	*	*	*	*	*	*	*	*	*	*	*	*	*	*	*	*	*	*	*	*	*	*	*	*	*	*	*	*
4	4	0.974	*	*	*	*	*	*	*	*	*	*	*	*	*	*	*	*	*	*	*	*	*	*	*	*	*	*	*	*	*	*	*	*	*	*	*	*	*	*	*	*	*	*	*	*	*	*	*
4	4	0.974	*	*	*	*	*	*	*	*	*	*	*	*	*	*	*	*	*	*	*	*	*	*	*	*	*	*	*	*	*	*	*	*	*	*	*	*	*	*	*	*	*	*	*	*	*	*	*
4	4	0.974	*	*	*	*	*	*	*	*	*	*	*	*	*	*	*	*	*	*	*	*	*	*	*	*	*	*	*	*	*	*	*	*	*	*	*	*	*	*	*	*	*	*	*	*	*	*	*
4	4	0.974	*	*	*	*	*	*	*	*	*	*	*	*	*	*	*	*	*	*	*	*	*	*	*	*	*	*	*	*	*	*	*	*	*	*	*	*	*	*	*	*	*	*	*	*	*	*	*
4	4	0.973	*	*	*	*	*	*	*	*	*	*	*	*	*	*	*	*	*	*	*	*	*	*	*	*	*	*	*	*	*	*	*	*	*	*	*	*	*	*	*	*	*	*	*	*	*	*	*
4	4	0.973	*	*	*	*	*	*	*	*	*	*	*	*	*	*	*	*	*	*	*	*	*	*	*	*	*	*	*	*	*	*	*	*	*	*	*	*	*	*	*	*	*	*	*	*	*	*	*
4	4	0.973	*	*	*	*	*	*	*	*	*	*	*	*	*	*	*	*	*	*	*	*	*	*	*	*	*	*	*	*	*	*	*	*	*	*	*	*	*	*	*	*	*	*	*	*	*	*	*
4	4	0.973	*	*	*	*	*	*	*	*	*	*	*	*	*	*	*	*	*	*	*	*	*	*	*	*	*	*	*	*	*	*	*	*	*	*	*	*	*	*	*	*	*	*	*	*	*	*	*
4	4	0.973	*	*	*	*	*	*	*	*	*	*	*	*	*	*	*	*	*	*	*	*	*	*	*	*	*	*	*	*	*	*	*	*	*	*	*	*	*	*	*	*	*	*	*	*	*	*	*
4	4	0.973	*	*	*	*	*	*	*	*	*	*	*	*	*	*	*	*	*	*	*	*	*	*	*	*	*	*	*	*	*	*	*	*	*	*	*	*	*	*	*	*	*	*	*	*	*	*	*
4	4	0.973	*	*	*	*	*	*	*	*	*	*	*	*	*	*	*	*	*	*	*	*	*	*	*	*	*	*	*	*	*	*	*	*	*	*	*	*	*	*	*	*	*	*	*	*	*	*	*
4	4	0.973	*	*	*	*	*	*	*	*	*	*	*	*	*	*	*	*	*	*	*	*	*	*	*	*	*	*	*	*	*	*	*	*	*	*	*	*	*	*	*	*	*	*	*	*	*	*	*
4	4	0.973	*	*	*	*	*	*	*	*	*	*	*	*	*	*	*	*	*	*	*	*	*	*	*	*	*	*	*	*	*	*	*	*	*	*	*	*	*	*	*	*	*	*	*	*	*	*	*
4	4	0.973	*	*	*	*	*	*	*	*	*	*	*	*	*	*	*	*	*	*	*	*	*	*	*	*	*	*	*	*	*	*	*	*	*	*	*	*	*	*	*	*	*	*	*	*	*	*	*
4	4	0.973	*	*	*	*	*	*	*	*	*	*	*	*	*	*	*	*	*	*	*	*	*	*	*	*	*	*	*	*	*	*	*	*	*	*	*	*	*	*	*	*	*	*	*	*	*	*	*
4	4	0.973	*	*	*	*	*	*	*	*	*	*	*	*	*	*	*	*	*	*	*	*	*	*	*	*	*	*	*	*	*	*	*	*	*	*	*	*	*	*	*	*	*	*	*	*	*	*	*
4	4	0.973	*	*	*	*	*	*	*	*	*	*	*	*	*	*	*	*	*	*	*	*	*	*	*	*	*	*	*	*	*	*	*	*	*	*	*	*	*	*	*	*	*	*	*	*	*	*	*
4	4	0.973	*	*	*	*	*	*	*	*	*	*	*	*	*	*	*	*	*	*	*	*	*	*	*	*	*	*	*	*	*	*	*	*	*	*	*	*	*	*	*	*	*	*	*	*	*	*	*
4	4	0.973	*	*	*	*	*	*	*	*	*	*	*	*	*	*	*	*	*	*	*	*	*	*	*	*	*	*	*	*	*	*	*	*	*	*	*	*	*	*	*	*	*	*	*	*	*	*	*
4	4	0.973	*	*	*	*	*	*	*	*	*	*	*	*	*	*	*	*	*	*	*	*	*	*	*	*	*	*	*	*	*	*	*	*	*	*	*	*	*	*	*	*	*	*	*	*	*	*	*
4	4	0.973	*	*	*	*	*	*	*	*	*	*	*	*	*	*	*	*	*	*	*	*	*	*	*	*	*	*	*	*	*	*	*	*	*	*	*	*	*	*	*	*	*	*	*	*	*	*	*
4	4	0.972	*	*	*	*	*	*	*	*	*	*	*	*	*	*	*	*	*	*	*	*	*	*	*	*	*	*	*	*	*	*	*	*	*	*	*	*	*	*	*	*	*	*	*	*	*	*	*
4	4	0.972	*	*	*	*	*	*	*	*	*	*	*	*	*	*	*	*	*	*	*	*	*	*	*	*	*	*	*	*	*	*	*	*	*	*	*	*	*	*	*	*	*	*	*	*	*	*	*
4	4	0.972	*	*	*	*	*	*	*	*	*	*	*	*	*	*	*	*	*	*	*	*	*	*	*	*	*	*	*	*	*	*	*	*	*	*	*	*	*	*	*	*	*	*	*	*	*	*	*
4	4	0.972	*	*	*	*	*	*	*	*	*	*	*	*	*	*	*	*	*	*	*	*	*	*	*	*	*	*	*	*	*	*	*	*	*	*	*	*	*	*	*	*	*	*	*	*	*	*	*
4	4	0.972	*	*	*	*	*	*	*	*	*	*	*	*	*	*	*	*	*	*	*	*	*	*	*	*	*	*	*	*	*	*	*	*	*	*	*	*	*	*	*	*	*	*	*	*	*	*	*
4	4	0.972	*	*	*	*	*	*	*	*	*	*	*	*	*	*	*	*	*	*	*	*	*	*	*	*	*	*	*	*	*	*	*	*	*	*	*	*	*	*	*	*	*	*	*	*	*	*	*
4	4	0.972	*	*	*	*	*	*	*	*	*	*	*	*	*	*	*	*	*	*	*	*	*	*	*	*	*	*	*	*	*	*	*	*	*	*	*	*	*	*	*	*	*	*	*	*	*	*	*
4	4	0.972	*	*	*	*	*	*	*	*	*	*	*	*	*	*	*	*	*	*	*	*	*	*	*	*	*	*	*	*	*	*	*	*	*	*	*	*	*	*	*	*	*	*	*	*	*	*	*
4	4	0.972	*	*	*	*	*	*	*	*	*	*	*	*	*	*	*	*	*	*	*	*	*	*	*	*	*	*	*	*	*	*	*	*	*	*	*	*	*	*	*	*	*	*	*	*	*	*	*
4	4	0.972	*	*	*	*	*	*	*	*	*	*	*	*	*	*	*	*	*	*	*	*	*	*	*	*	*	*	*	*	*	*	*	*	*	*	*	*	*	*	*	*	*	*	*	*	*	*	*
4	4	0.972	*	*	*	*	*	*	*	*	*	*	*	*	*	*	*	*	*	*	*	*	*	*	*	*	*	*	*	*	*	*	*	*	*	*	*	*	*	*	*	*	*	*	*	*	*	*	*
4	4	0.972	*	*	*	*	*	*	*	*	*	*	*	*	*	*	*	*	*	*	*	*	*	*	*	*	*	*	*	*	*	*	*	*	*	*	*	*	*	*	*	*	*	*	*	*	*	*	*
4	4	0.972	*	*	*	*	*	*	*	*	*	*	*	*	*	*	*	*	*	*	*	*	*	*	*	*	*	*	*	*	*	*	*	*	*	*	*	*	*	*	*	*	*	*	*	*	*	*	*
4	4	0.972	*	*	*	*	*	*	*	*	*	*	*	*	*	*	*	*	*	*	*	*	*	*	*	*	*	*	*	*	*	*	*	*	*	*	*	*	*	*	*	*	*	*	*	*	*	*	*
4	4	0.972	*	*	*	*	*	*	*	*	*	*	*	*	*	*	*	*	*	*	*	*	*	*	*	*	*	*	*	*	*	*	*	*	*	*	*	*	*	*	*	*	*	*	*	*	*	*	*
4	4	0.971	*	*	*	*	*	*	*	*	*	*	*	*	*	*	*	*	*	*	*	*	*	*	*	*	*	*	*	*	*	*	*	*	*	*	*	*	*	*	*	*	*	*	*	*	*	*	*
4	4	0.971	*	*	*	*	*	*	*	*	*	*	*	*	*	*	*	*	*	*	*	*	*	*	*	*	*	*	*	*	*	*	*	*	*	*	*	*	*	*	*	*	*	*	*	*	*	*	*
4	4	0.971	*	*	*	*	*	*	*	*	*	*	*	*	*	*	*	*	*	*	*	*	*	*	*	*	*	*	*	*	*	*	*	*	*	*	*	*	*	*	*	*	*	*	*	*	*	*	*
4	4	0.971	*	*	*	*	*	*	*	*	*	*	*	*	*	*	*	*	*	*	*	*	*	*	*	*	*	*	*	*	*	*	*	*	*	*	*	*	*	*	*	*	*	*	*	*	*	*	*
4	4	0.971	*	*	*	*	*	*	*	*	*	*	*	*	*	*	*	*	*	*	*	*	*	*	*	*	*	*	*	*	*	*	*	*	*	*	*	*	*	*	*	*	*	*	*	*	*	*	*
4	4	0.971	*	*	*	*	*	*	*	*	*	*	*	*	*	*	*	*	*	*	*	*	*	*	*	*	*	*	*	*	*	*	*	*	*	*	*	*	*	*	*	*	*	*	*	*	*	*	*
4	4	0.971	*	*	*	*	*	*	*	*	*	*	*	*	*	*	*	*	*	*	*	*	*	*	*	*	*	*	*	*	*	*	*	*	*	*	*	*	*	*	*	*	*	*	*	*	*	*	*
4	4	0.971	*	*	*	*	*	*	*	*	*	*	*	*	*	*	*	*	*	*	*	*	*	*	*	*	*	*	*	*	*	*	*	*	*	*	*	*	*	*	*	*	*	*	*	*	*	*	*
4	4	0.971	*	*	*	*	*	*	*	*	*	*	*	*	*	*	*	*	*	*	*	*	*	*	*	*	*	*	*	*	*	*	*	*	*	*	*	*	*	*	*	*	*	*	*	*	*	*	*
4	4	0.971	*	*	*	*	*	*	*	*	*	*	*	*	*	*	*	*	*	*	*	*	*	*	*	*	*	*	*	*	*	*	*	*	*	*	*	*	*	*	*	*	*	*	*	*	*	*	*
4	4	0.971	*	*	*	*	*	*	*	*	*	*	*	*	*	*	*	*	*	*	*	*	*	*	*	*	*	*	*	*	*	*	*	*	*	*	*	*	*	*	*	*	*	*	*	*	*	*	*
4	4	0.971	*	*	*	*	*	*	*	*	*	*	*	*	*	*	*	*	*	*	*	*	*	*	*	*	*	*	*	*	*	*	*	*	*	*	*	*	*	*	*	*	*	*	*	*	*	*	*
4	4	0.971	*	*	*	*	*	*	*	*	*	*	*	*	*	*	*	*	*	*	*	*	*	*	*	*	*	*	*	*	*	*	*	*	*	*	*	*	*	*	*	*	*	*	*	*	*	*	*
4	4	0.971	*	*	*	*	*	*	*	*	*	*	*	*	*	*	*	*	*	*	*	*	*	*	*	*	*	*	*	*	*	*	*	*	*	*	*	*	*	*	*	*	*	*	*	*	*	*	*
4	4	0.971	*	*	*	*	*	*	*	*	*	*	*	*	*	*	*	*	*	*	*	*	*	*	*	*	*	*	*	*	*	*	*	*	*	*	*	*	*	*	*	*	*	*	*	*	*	*	*
4	4	0.971	*	*	*	*	*	*	*	*	*	*	*	*	*	*	*	*	*	*	*	*	*	*	*	*	*	*	*	*	*	*	*	*	*	*	*	*	*	*	*	*	*	*	*	*	*	*	*
4	4	0.971	*	*	*	*	*	*	*	*	*	*	*	*	*	*	*	*	*	*	*	*	*	*	*	*	*	*	*	*	*	*	*	*	*	*	*	*	*	*	*	*	*	*	*	*	*	*	*
4	4	0.971	*	*	*	*	*	*	*	*	*	*	*	*	*	*	*	*	*	*	*	*	*	*	*	*	*	*	*	*	*	*	*	*	*	*	*	*	*	*	*	*	*	*	*	*	*	*	*
4	4	0.971	*	*	*	*	*	*	*	*	*	*	*	*	*	*	*	*	*	*	*	*	*	*	*	*	*	*	*	*	*	*	*	*	*	*	*	*	*	*	*	*	*	*	*	*	*	*	*
4	4	0.971	*	*	*	*	*	*	*	*	*	*	*	*	*	*	*	*	*	*	*	*	*	*	*	*	*	*	*	*	*	*	*	*	*	*	*	*	*	*	*	*	*	*	*	*	*	*	*
4	4	0.971	*	*	*	*	*	*	*	*	*	*	*	*	*	*	*	*	*	*	*	*	*	*	*	*	*	*	*	*	*	12_220_hypothetical_protein	*	7_225_hypothetical_protein	*	10_213_hypothetical_protein	*	105_110_hypothetical_protein	*	*	*	*	*	*	*	*	*	*	*
4	4	0.97	*	*	*	*	*	*	*	*	*	*	*	*	*	*	*	*	*	*	*	*	*	*	*	*	*	*	*	*	*	*	*	*	*	*	*	*	*	*	*	*	*	*	*	*	*	*	*
4	4	0.97	*	*	*	*	*	*	*	*	*	*	*	*	*	*	*	*	*	*	*	*	*	*	*	*	*	*	*	*	*	*	*	*	*	*	*	*	*	*	*	*	*	*	*	*	*	*	*
4	4	0.969	*	*	*	*	*	*	*	*	*	*	*	*	*	*	*	*	*	*	*	*	*	*	*	*	*	*	*	*	*	*	*	*	*	*	*	*	*	*	*	*	*	*	*	*	*	*	*
4	4	0.969	*	*	*	*	*	*	*	*	*	*	*	*	*	*	*	*	*	*	*	*	*	*	*	*	*	*	*	*	*	*	*	*	*	*	*	*	*	17_56_hypothetical_protein	18_56_hypothetical_protein	*	*	*	22_57_hypothetical_protein	23_52_hypothetical_protein	*	*	*
4	4	0.968	*	*	*	*	*	*	*	*	*	*	*	*	*	*	*	*	*	*	*	*	*	*	*	*	*	*	*	*	*	*	*	*	*	*	*	*	*	*	*	*	*	*	*	*	*	*	*
4	4	0.968	*	*	*	*	*	*	*	*	*	*	*	*	*	*	*	*	*	*	*	*	*	*	*	*	*	*	*	*	*	*	*	*	*	*	*	*	*	*	*	*	*	*	*	*	*	*	*
4	4	0.968	*	*	*	*	*	*	*	*	*	*	*	*	*	*	*	*	*	*	*	*	*	*	*	*	*	*	*	*	*	*	*	*	*	*	*	*	*	*	*	*	*	*	*	*	*	*	*
4	4	0.968	*	*	*	*	*	*	*	*	*	*	*	*	*	*	*	*	*	*	*	*	*	*	*	*	*	*	*	*	*	*	*	*	*	*	*	*	*	*	*	*	*	*	*	*	*	*	*
4	4	0.968	*	*	*	*	*	*	*	*	*	*	*	*	*	*	*	*	*	*	*	*	*	*	*	*	*	*	*	*	*	*	*	*	*	*	*	*	*	*	*	*	*	*	*	*	*	*	*
4	4	0.968	*	*	*	*	*	*	*	*	*	*	*	*	*	*	*	*	*	*	*	*	*	*	*	*	*	*	*	*	*	*	*	*	*	*	*	*	*	*	*	*	*	*	*	*	*	*	*
4	4	0.968	*	*	*	*	*	*	*	*	*	*	*	*	*	*	*	*	*	*	*	*	*	*	*	*	*	*	*	*	*	*	*	*	*	*	*	*	*	17_31_putative_5'-3'_exonuclease_protein	18_32_putative_5'-3'_exonuclease_protein	*	*	*	22_31_putative_5'-3'_exonuclease_protein	23_26_putative_5'-3'_exonuclease_protein	*	*	*
4	4	0.967	*	*	*	*	*	*	*	*	*	*	*	*	*	*	*	*	*	*	*	*	*	*	*	*	*	*	*	*	*	12_138_hypothetical_protein	*	7_143_hypothetical_protein	8_139_hypothetical_protein	10_141_hypothetical_protein	*	*	*	*	*	*	*	*	*	*	*	*	*
4	4	0.966	*	*	*	*	*	*	*	*	*	*	*	*	*	*	*	*	*	*	*	*	*	*	*	*	*	*	*	*	*	*	*	*	*	*	*	*	*	*	*	*	*	*	*	*	*	*	*
4	4	0.965	*	*	*	*	*	*	*	*	*	*	*	*	*	*	*	*	*	*	*	*	*	*	*	*	*	*	*	*	*	*	*	*	*	*	*	*	*	*	*	*	*	*	*	*	*	*	*
4	4	0.964	*	*	*	*	*	*	*	*	*	*	*	*	*	*	*	*	*	*	*	*	*	*	*	*	*	*	*	*	*	*	*	*	*	*	*	*	*	*	*	*	*	*	*	*	*	*	*
4	4	0.964	*	*	*	*	*	*	*	*	*	*	*	*	*	*	*	*	*	*	*	*	*	*	*	*	*	*	*	*	*	*	*	*	*	*	*	*	*	17_46_putative_tail_tubular_protein_B	18_46_putative_tail_tubular_protein_B	*	*	*	22_47_putative_tail_tubular_protein_B	23_42_putative_tail_tubular_protein_B	*	*	*
4	4	0.964	*	*	*	*	*	*	*	*	*	*	*	*	*	*	*	*	*	*	*	*	*	*	*	*	*	*	*	*	*	12_131_hypothetical_protein	*	7_136_hypothetical_protein	*	10_134_hypothetical_protein	*	105_189_hypothetical_protein	*	*	*	*	*	*	*	*	*	*	*
4	4	0.963	*	*	*	*	*	*	*	*	*	*	*	*	*	*	*	*	*	*	*	*	*	*	*	*	*	*	*	*	*	*	*	*	*	*	*	*	*	17_42_putative_head-to-tail_joining_protein	18_42_putative_head-to-tail_joining_protein	*	*	*	22_43_putative_head-to-tail_joining_protein	23_38_putative_head-to-tail_joining_protein	*	*	*
4	4	0.961	*	*	*	*	*	*	*	*	*	*	*	*	*	*	*	*	*	*	*	*	*	*	*	*	*	*	*	*	*	*	*	*	*	*	*	*	*	*	*	*	*	*	*	*	*	*	*
4	4	0.957	*	*	*	*	*	*	*	*	*	*	*	*	*	*	*	*	*	*	*	*	*	*	*	*	*	*	*	*	*	*	*	*	*	*	*	*	*	17_53_putative_terminase_protein_small_subunit	18_53_putative_terminase_protein_small_subunit	*	*	*	22_54_putative_terminase_protein_small_subunit	23_49_putative_terminase_protein_small_subunit	*	*	*
4	4	0.957	*	*	*	*	*	*	*	*	*	*	*	*	*	*	*	*	*	*	*	*	*	*	*	*	*	*	*	*	*	12_49_hypothetical_protein	*	*	8_49_hypothetical_protein	10_51_hypothetical_protein	*	105_271_hypothetical_protein	*	*	*	*	*	*	*	*	*	*	*
4	4	0.956	*	*	*	*	*	*	*	*	*	*	*	*	*	*	*	*	*	*	*	*	*	*	*	*	*	*	*	*	*	*	*	*	*	*	*	*	*	*	*	*	*	*	*	*	*	*	*
4	4	0.956	*	*	*	*	*	*	*	*	*	*	*	*	*	*	*	*	*	*	*	*	*	*	*	*	*	*	*	*	*	12_145_hypothetical_protein	*	7_150_hypothetical_protein	8_146_hypothetical_protein	10_148_hypothetical_protein	*	*	*	*	*	*	*	*	*	*	*	*	*
4	4	0.955	*	*	*	*	*	*	*	*	*	*	*	*	*	*	*	*	*	*	*	*	*	*	*	*	*	*	*	*	*	*	*	*	*	*	*	*	*	*	*	*	*	*	*	*	*	*	*
4	4	0.954	*	*	*	*	*	*	*	*	*	*	*	*	*	*	*	*	*	*	*	*	*	*	*	*	*	*	*	*	*	*	*	*	*	*	*	*	*	*	*	*	*	*	*	*	*	*	*
4	4	0.953	*	*	*	*	*	*	*	*	*	*	*	*	*	*	*	*	*	*	*	*	*	*	*	*	*	*	*	*	*	*	*	*	*	*	*	*	*	*	*	*	*	*	*	*	*	*	*
4	4	0.953	*	*	*	*	*	*	*	*	*	*	*	*	*	*	*	*	*	*	*	*	*	*	*	*	*	*	*	*	*	*	*	*	*	*	*	*	*	17_29_hypothetical_protein	18_30_hypothetical_protein	*	*	*	22_29_hypothetical_protein	23_25_hypothetical_protein	*	*	*
4	4	0.952	*	*	*	*	*	*	*	*	*	*	*	*	*	*	*	*	*	*	*	*	*	*	*	*	*	*	*	*	*	*	*	*	*	*	*	*	*	17_24_hypothetical_protein	18_25_hypothetical_protein	*	*	*	22_24_hypothetical_protein	23_20_hypothetical_protein	*	*	*
4	4	0.952	*	*	*	*	*	*	*	*	*	*	*	*	*	*	*	*	*	*	*	*	*	*	*	*	*	*	*	*	*	*	*	*	*	*	*	*	*	17_26_putative_ATP-dependent_DNA_ligase_protein	18_27_putative_ATP-dependent_DNA_ligase_protein	*	*	*	22_26_putative_ATP-dependent_DNA_ligase_protein	23_22_putative_ATP-dependent_DNA_ligase_protein	*	*	*
4	4	0.951	*	*	*	*	*	*	*	*	*	*	*	*	*	*	*	*	*	*	*	*	*	*	*	*	*	*	*	*	*	*	*	*	*	*	*	*	*	17_15_hypothetical_protein	18_16_hypothetical_protein	*	*	*	22_15_hypothetical_protein	23_11_hypothetical_protein	*	*	*
4	4	0.946	*	*	*	*	*	*	*	*	*	*	*	*	*	*	*	*	*	*	*	*	*	*	*	*	*	*	*	*	*	12_277_hypothetical_protein	*	*	8_280_hypothetical_protein	10_271_hypothetical_protein	*	105_52_hypothetical_protein	*	*	*	*	*	*	*	*	*	*	*
4	4	0.945	*	*	*	*	*	*	*	*	*	*	*	*	*	*	*	*	*	*	*	*	*	*	*	*	*	*	*	*	*	*	*	*	*	*	*	*	*	17_49_putative_internal_virion_protein	18_49_putative_internal_virion_protein	*	*	*	22_50_putative_internal_virion_protein	23_45_putative_internal_virion_protein	*	*	*
4	4	0.945	*	*	*	*	*	*	*	*	*	*	*	*	*	*	*	*	*	*	*	*	*	*	*	*	*	*	*	*	*	*	*	*	*	*	*	*	*	17_8_hypothetical_protein	18_8_hypothetical_protein	*	*	*	22_6_hypothetical_protein	23_3_hypothetical_protein	*	*	*
4	4	0.944	*	*	*	*	*	*	*	*	*	*	*	*	*	*	*	*	*	*	*	*	*	*	*	*	*	*	*	*	*	*	*	*	*	*	*	*	*	*	*	*	*	*	*	*	*	*	*
4	4	0.944	*	*	*	*	*	*	*	*	*	*	*	*	*	*	*	*	*	*	*	*	*	*	*	*	*	*	*	*	*	*	*	*	*	*	*	*	*	17_20_putative_DNA_primase_protein	18_21_putative_DNA_primase_protein	*	*	*	22_20_putative_DNA_primase_protein	23_16_putative_DNA_primase_protein	*	*	*
4	4	0.943	*	*	*	*	*	*	*	*	*	*	*	*	*	*	*	*	*	*	*	*	*	*	*	*	*	*	*	*	*	*	*	*	*	*	*	*	*	17_43_putative_capsid_assembly_protein	18_43_putative_capsid_assembly_protein	*	*	*	22_44_putative_capsid_assembly_protein	23_39_putative_capsid_assembly_protein	*	*	*
4	4	0.941	*	*	*	*	*	*	*	*	*	*	*	*	*	*	*	*	*	*	*	*	*	*	*	*	*	*	*	*	*	*	*	7_191_hypothetical_protein	8_187_hypothetical_protein	10_189_hypothetical_protein	*	105_136_hypothetical_protein	*	*	*	*	*	*	*	*	*	*	*
4	4	0.939	*	*	*	*	*	*	*	*	*	*	*	*	*	*	*	*	*	*	*	*	*	*	*	*	*	*	*	*	*	*	*	*	*	*	*	*	*	17_34_putative_recombination_endonuclease_VII_protein	18_35_putative_recombination_endonuclease_VII_protein	*	*	*	22_34_putative_recombination_endonuclease_VII_protein	23_29_putative_recombination_exonuclease_VII_protein	*	*	*
4	4	0.937	*	*	*	*	*	*	*	*	*	*	*	*	*	*	*	*	*	*	*	*	*	*	*	*	*	*	*	*	*	*	*	*	*	*	*	*	*	*	*	*	*	*	*	*	*	*	*
4	4	0.936	*	*	*	*	*	*	*	*	*	*	*	*	*	*	*	*	*	*	*	*	*	*	*	*	*	*	*	*	*	*	*	*	*	*	*	*	*	*	*	*	*	*	*	*	*	*	*
4	4	0.934	*	*	*	*	*	*	*	*	*	*	*	*	*	*	*	*	*	*	*	*	*	*	*	*	*	*	*	*	*	*	*	*	*	*	*	*	*	*	*	*	*	*	*	*	*	*	*
4	4	0.932	*	*	*	*	*	*	*	*	*	*	*	*	*	*	*	*	*	*	*	*	*	*	*	*	*	*	*	*	*	*	*	*	*	*	*	*	*	*	*	*	*	*	*	*	*	*	*
4	4	0.93	*	*	*	*	*	*	*	*	*	*	*	*	*	*	*	*	*	*	*	*	*	*	*	*	*	*	*	*	*	*	*	*	*	*	*	*	*	*	*	*	*	*	*	*	*	*	*
4	4	0.929	*	*	*	*	*	*	*	*	*	*	*	*	*	*	*	*	*	*	*	*	*	*	*	*	*	*	*	*	*	*	*	*	*	*	*	*	*	*	*	*	*	*	*	*	*	*	*
4	4	0.927	*	*	*	*	*	*	*	*	*	*	*	*	*	*	*	*	*	*	*	*	*	*	*	*	*	*	*	*	*	*	*	*	*	*	*	*	*	*	*	*	*	*	*	*	*	*	*
4	4	0.923	*	*	*	*	*	*	*	*	*	*	*	*	*	*	*	*	*	*	*	*	*	*	*	*	*	*	*	*	*	*	*	*	*	*	*	*	*	*	*	*	*	*	*	*	*	*	*
4	4	0.916	*	*	*	*	*	*	*	*	*	*	*	*	*	*	*	*	*	*	*	*	*	*	*	*	*	*	*	*	*	*	*	*	*	*	*	*	*	*	*	*	*	*	*	*	*	*	*
4	4	0.913	*	*	*	*	*	*	*	*	*	*	*	*	*	*	*	*	*	*	*	*	*	*	*	*	*	*	*	*	*	*	*	*	*	*	*	*	*	17_47_putative_internal_virion_protein	18_47_putative_internal_virion_protein	*	*	*	22_48_putative_internal_virion_protein	23_43_putative_internal_virion_protein	*	*	*
4	4	0.913	*	*	*	*	*	*	*	*	*	*	*	*	*	*	*	*	*	*	*	*	*	*	*	*	*	*	*	*	*	*	*	*	*	*	*	*	*	17_58_hypothetical_protein	18_58_hypothetical_protein	*	*	*	22_59_hypothetical_protein	23_54_hypothetical_protein	*	*	*
4	4	0.909	*	*	*	*	*	*	*	*	*	*	*	*	*	*	*	*	*	*	*	*	*	*	*	*	*	*	*	*	*	*	*	*	*	*	*	*	*	*	*	*	*	*	*	*	*	*	*
4	4	0.9	*	*	*	*	*	*	*	*	*	*	*	*	*	*	*	*	*	*	*	*	*	*	*	*	*	*	*	*	*	*	*	*	*	*	*	*	*	*	*	*	*	*	*	*	*	*	*
4	4	0.89	*	*	*	*	*	*	*	*	*	*	*	*	*	*	*	*	*	*	*	*	*	*	*	*	*	*	*	*	*	*	*	*	*	*	*	*	*	*	*	*	*	*	*	*	*	*	*
4	4	0.885	*	*	*	*	*	*	*	*	*	*	*	*	*	*	*	*	*	*	*	*	*	*	*	*	*	*	*	*	*	*	*	*	*	*	*	*	*	*	*	*	*	*	*	*	*	*	*
4	4	0.884	*	*	*	*	*	*	*	*	*	*	*	*	*	*	*	*	*	*	*	*	*	*	*	*	*	*	*	*	*	*	*	*	*	*	*	*	*	17_33_hypothetical_protein	18_34_hypothetical_protein	*	*	*	22_33_hypothetical_protein	23_28_hypothetical_protein	*	*	*
4	4	0.875	*	*	*	*	*	*	*	*	*	*	*	*	*	*	*	*	*	*	*	*	*	*	*	*	*	*	*	*	*	*	*	*	*	*	*	*	*	*	*	*	*	*	*	*	*	*	*
4	4	0.865	*	*	*	*	*	*	*	*	*	*	*	*	*	*	*	*	*	*	*	*	*	*	*	*	*	*	*	*	*	12_279_hypothetical_protein	*	7_288_hypothetical_protein	*	10_273_hypothetical_protein	*	105_50_hypothetical_protein	*	*	*	*	*	*	*	*	*	*	*
4	4	0.863	*	*	*	*	*	*	*	*	*	*	*	*	*	*	*	*	*	*	*	*	*	*	*	*	*	*	*	*	*	*	*	*	*	*	*	*	*	*	*	*	*	*	*	*	*	*	*
4	4	0.857	*	*	*	*	*	*	*	*	*	*	*	*	*	*	*	*	*	*	*	*	*	*	*	*	*	*	*	*	*	*	*	*	*	*	*	*	*	*	*	*	*	*	*	*	*	*	*
4	4	0.854	*	*	*	*	*	*	*	*	*	*	*	*	*	*	*	*	*	*	*	*	*	*	*	*	*	*	*	*	*	*	*	*	*	*	*	*	*	17_27_hypothetical_protein	18_28_hypothetical_protein	*	*	*	22_27_hypothetical_protein	23_23_hypothetical_protein	*	*	*
4	4	0.853	*	*	*	*	*	*	*	*	*	*	*	*	*	*	*	*	*	*	*	*	*	*	*	*	*	*	*	*	*	*	*	*	*	*	*	*	*	*	*	*	*	*	*	*	*	*	*
4	4	0.848	*	*	*	*	*	*	*	*	*	*	*	*	*	*	*	*	*	*	*	*	*	*	*	*	*	*	*	*	*	*	*	*	*	*	*	*	*	*	*	*	*	*	*	*	*	*	*
4	4	0.848	*	*	*	*	*	*	*	*	*	*	*	*	*	*	*	*	*	*	*	*	*	*	*	*	*	*	*	*	*	*	*	*	*	*	*	*	*	*	*	*	*	*	*	*	*	*	*
4	4	0.836	*	*	*	*	*	*	*	*	*	*	*	*	*	*	*	*	*	*	*	*	*	*	*	*	*	*	*	*	*	*	*	*	*	*	*	*	*	*	*	*	*	*	*	*	*	*	*
4	4	0.831	*	*	*	*	*	*	*	*	*	*	*	*	*	*	*	*	*	*	*	*	*	*	*	*	*	*	*	*	*	*	*	*	*	*	*	*	16_37_putative_minor_capsid_protein	*	*	*	*	*	*	*	*	*	*
4	4	0.829	*	*	*	*	*	*	*	*	*	*	*	*	*	*	*	*	*	*	*	*	*	*	*	*	*	*	*	*	*	12_190_hypothetical_protein	*	7_195_hypothetical_protein	8_191_hypothetical_protein	*	11_191_hypothetical_protein	*	*	*	*	*	*	*	*	*	*	*	*
4	4	0.807	*	*	*	*	*	*	*	*	*	*	*	*	*	*	*	*	*	*	*	*	*	*	*	*	*	*	*	*	*	*	*	*	*	*	*	*	*	*	*	*	*	*	*	*	*	*	*
4	4	0.768	*	*	*	*	*	*	*	*	*	*	*	*	*	*	*	*	*	*	*	*	*	*	*	*	*	*	*	*	*	12_194_putative_winged-helix_HTH_DNA_binding_protein	*	7_199_putative_winged-helix_HTH_DNA_binding_protein	8_195_putative_winged-helix_HTH_DNA_binding_protein	*	11_194_putative_winged-helix_HTH_DNA_binding_protein	*	*	*	*	*	*	*	*	*	*	*	*
4	4	0.749	*	*	*	*	*	*	*	*	*	*	*	*	*	*	*	*	*	*	*	*	*	*	*	*	*	*	*	*	*	*	*	*	*	*	*	*	*	17_9_hypothetical_protein	18_9_hypothetical_protein	*	*	*	22_7_hypothetical_protein	23_4_hypothetical_protein	*	*	*
4	4	0.746	*	*	*	*	*	*	*	*	*	*	*	*	*	*	*	*	*	*	*	*	*	*	*	*	*	*	*	*	*	*	*	*	*	*	*	*	*	*	*	*	*	*	*	*	*	*	*
4	4	0.732	71_47_hypothetical_protein	*	*	*	*	*	*	*	*	*	*	*	*	*	*	*	*	*	*	*	*	29_47_hypothetical_protein	*	*	*	*	55_36_phage_Gp37Gp68_family_protein	*	*	*	*	*	*	*	*	*	*	*	*	*	*	*	*	*	*	*	*
4	4	0.725	*	*	*	*	*	*	59_43_N4_gp22-like_protein	64_40_N4_gp22-like_protein	67_41_N4_gp22-like_protein	68_42_N4_gp22-like_protein	*	*	*	*	*	*	*	*	*	*	*	*	*	*	*	*	*	*	*	*	*	*	*	*	*	*	*	*	*	*	*	*	*	*	*	*	*
4	4	0.714	*	*	*	*	*	*	*	*	*	*	*	*	*	*	*	*	*	*	*	*	*	*	*	*	*	*	*	*	*	*	*	*	*	*	*	*	*	17_6_hypothetical_protein	18_6_hypothetical_protein	*	*	*	22_4_hypothetical_protein	23_1_hypothetical_protein	*	*	*
4	4	0.714	*	*	*	*	*	*	59_27_putative_deoxycytidylate_deaminase	64_25_hypothetical_protein	67_23_hypothetical_protein	68_24_hypothetical_protein	*	*	*	*	*	*	*	*	*	*	*	*	*	*	*	*	*	*	*	*	*	*	*	*	*	*	*	*	*	*	*	*	*	*	*	*	*
4	4	0.683	*	*	*	*	*	*	*	*	*	*	*	*	*	*	*	*	*	*	*	*	*	*	*	*	*	*	*	*	*	*	*	*	*	*	*	*	*	*	*	*	*	*	*	*	*	*	*
4	4	0.676	*	*	*	*	*	*	*	*	*	*	*	*	*	*	*	*	*	*	*	*	*	*	*	*	*	*	*	*	*	*	*	*	*	*	*	*	*	*	*	*	*	*	*	*	*	*	*
4	4	0.661	*	*	*	*	*	*	*	*	*	*	*	*	*	*	*	*	*	*	*	*	*	*	*	*	*	*	*	40_96_hypothetical_protein	*	*	*	*	*	*	*	*	*	*	*	*	*	*	*	*	*	*	*
4	4	0.645	*	*	*	*	*	*	*	*	*	*	*	*	*	*	*	*	*	*	*	*	*	*	*	*	*	*	*	*	*	*	*	*	*	*	*	*	*	17_50_putative_tail_fiber_protein	18_50_putative_tail_fiber_protein	*	*	*	22_51_putative_tail_fiber_protein	23_46_putative_tail_fiber_protein	*	*	*
4	4	0.599	*	*	*	*	*	*	*	*	*	*	*	*	*	*	*	*	*	*	*	*	*	*	*	*	*	*	*	*	*	*	*	*	*	*	*	*	*	17_51_hypothetical_protein	18_51_hypothetical_protein	*	*	*	22_52_hypothetical_protein	23_47_hypothetical_protein	*	*	*
4	4	0.593	*	*	*	*	*	*	59_24_hypothetical_protein	64_22_hypothetical_protein	67_21_hypothetical_protein	68_22_hypothetical_protein	*	*	*	*	*	*	*	*	*	*	*	*	*	*	*	*	*	*	*	*	*	*	*	*	*	*	*	*	*	*	*	*	*	*	*	*	*
4	4	0.575	*	*	*	*	*	*	*	*	*	*	*	*	*	*	*	*	*	*	*	*	*	*	*	*	*	*	*	*	*	*	*	*	*	*	*	*	*	*	*	*	*	*	*	*	*	*	*
4	4	0.544	*	*	*	*	*	*	*	*	*	*	*	*	*	*	*	*	*	*	*	*	*	*	*	*	*	*	*	*	*	*	*	*	*	*	*	*	*	*	*	*	*	*	*	*	*	*	*
4	4	0.517	*	*	*	*	*	*	*	*	*	*	*	*	*	*	*	*	*	*	*	*	*	*	*	*	*	*	*	*	*	*	*	*	*	*	*	*	*	*	*	19_35_hypothetical_protein	20_30_hypothetical_protein	21_36_hypothetical_protein	*	*	*	*	*
4	4	0.496	*	*	*	*	*	*	*	*	*	*	*	*	*	*	*	*	*	*	*	*	*	*	*	*	*	*	*	*	*	12_126_hypothetical_protein	*	7_131_hypothetical_protein	8_127_hypothetical_protein	10_129_hypothetical_protein	*	*	*	*	*	*	*	*	*	*	*	*	*
4	4	0.409	*	*	*	*	*	*	*	*	*	*	*	*	*	*	*	*	*	*	*	*	*	*	*	*	*	*	*	*	*	12_192_hypothetical_protein	*	7_197_hypothetical_protein	8_193_hypothetical_protein	*	11_193_hypothetical_protein	*	*	*	*	*	*	*	*	*	*	*	*
4	4	0.399	*	*	*	14_59_terminase	*	*	*	*	*	*	*	*	*	*	*	*	*	*	*	*	*	*	*	*	*	*	*	*	*	*	*	*	*	*	*	*	*	*	*	*	*	*	*	*	*	*	*
4	4	0.257	*	*	*	*	*	*	*	*	*	*	*	*	*	*	*	*	*	*	*	*	*	*	*	*	*	*	*	*	*	*	*	*	*	*	*	*	*	*	*	*	*	*	*	*	*	*	*
4	4	0.241	*	*	*	*	*	*	*	*	*	*	*	*	*	*	*	*	*	*	*	*	*	*	*	*	*	*	*	*	*	*	*	*	*	*	*	*	16_26_putative_5'-3'_exonuclease_protein	*	*	*	*	*	*	*	*	*	*
4	4	0.205	*	*	*	*	*	*	*	*	*	*	*	*	*	*	*	*	*	*	*	*	*	*	*	*	*	*	*	*	*	*	*	*	*	*	*	*	16_41_putative_tail_tubular_protein_B	*	*	*	*	*	*	*	*	*	*
4	4	0.168	*	*	*	*	*	*	*	*	*	*	*	*	*	*	*	*	*	48_37_SNF2_Dead_box_helicase	49_39_SNF2_Dead_box_helicase	50_1_SNF2-related_protein	*	*	*	*	*	*	*	*	*	*	*	*	*	*	*	*	*	*	*	*	*	*	*	*	*	*	*
3	6	0.656	*	*	*	*	*	*	*	*	*	*	*	*	*	*	*	*	*	*	*	*	*	*	*	*	*	*	*	*	*	*	*	*	*	*	*	*	*	*	*	*	*	*	*	*	*	*	*
3	5	0.198	*	*	*	*	*	*	*	*	*	*	*	*	*	*	*	*	*	48_1_hypothetical_protein	49_1_hypothetical_protein,49_44_hypothetical_protein	50_10_hypothetical_protein,50_6_putative_phage-related_protein	*	*	*	*	*	*	*	*	*	*	*	*	*	*	*	*	*	*	*	*	*	*	*	*	*	*	*
3	5	0.197	*	*	*	*	*	*	*	*	*	*	*	*	*	*	*	*	*	48_2_hypothetical_protein	49_2_hypothetical_protein,49_45_hypothetical_protein	50_11_conserved_hypothetical_protein,50_7_hypothetical_protein	*	*	*	*	*	*	*	*	*	*	*	*	*	*	*	*	*	*	*	*	*	*	*	*	*	*	*
3	4	0.433	*	*	*	*	*	*	*	*	*	*	*	*	*	*	*	61_27_hypothetical_protein	*	*	*	*	*	*	*	*	*	*	*	*	*	*	*	*	*	*	*	*	*	*	*	*	*	*	*	*	*	*	*
3	4	0.408	*	*	*	*	*	*	59_51_hypothetical_protein	*	*	*	*	*	*	*	*	*	*	*	*	*	*	*	*	*	*	*	*	*	*	*	*	*	*	*	*	*	*	*	*	*	*	*	*	*	*	*	*
3	4	0.394	*	*	*	*	*	*	59_62_N4_gp52-like_protein	*	*	*	*	*	*	*	*	*	*	*	*	*	*	*	*	*	*	*	*	*	*	*	*	*	*	*	*	*	*	*	*	*	*	*	*	*	*	*	*
3	3	1	*	*	*	*	*	*	*	*	*	*	*	*	*	*	*	*	*	48_19_hypothetical_protein	49_20_hypothetical_protein	50_26_putative_transcriptional_regulator;_XRE_family	*	*	*	*	*	*	*	*	*	*	*	*	*	*	*	*	*	*	*	*	*	*	*	*	*	*	*
3	3	0.995	*	*	*	*	*	*	*	*	*	*	*	*	*	*	*	*	*	*	*	*	*	*	*	*	*	*	*	*	*	*	*	*	*	*	*	*	*	*	*	*	*	*	*	*	*	*	*
3	3	0.994	*	*	*	*	*	*	*	*	*	*	*	*	*	*	*	*	*	*	*	*	*	*	*	*	*	*	*	*	*	*	*	*	*	*	*	*	*	*	*	*	*	*	*	*	*	*	*
3	3	0.993	*	*	*	*	*	*	*	*	*	*	*	*	*	*	*	*	*	*	*	*	*	*	*	*	*	*	*	*	*	*	*	*	*	*	*	*	*	*	*	*	*	*	*	*	*	*	*
3	3	0.993	*	*	*	*	*	*	*	*	*	*	*	*	*	*	*	*	*	*	*	*	*	*	*	*	*	*	*	*	*	*	*	*	*	*	*	*	*	*	*	*	*	*	*	*	*	*	*
3	3	0.993	*	*	*	*	*	*	*	*	*	*	*	*	*	*	*	*	*	*	*	*	*	*	*	*	*	*	*	*	*	*	*	*	*	*	*	*	*	*	*	*	*	*	*	*	*	*	*
3	3	0.992	*	*	*	*	*	*	*	*	*	*	*	*	*	*	*	*	*	*	*	*	*	*	*	*	*	*	*	*	*	*	*	*	*	*	*	*	*	*	*	*	*	*	*	*	*	*	*
3	3	0.992	*	*	*	*	*	*	*	*	*	*	*	*	*	*	*	*	*	*	*	*	*	*	*	*	*	*	*	*	*	*	*	*	*	*	*	*	*	*	*	*	*	*	*	*	*	*	*
3	3	0.992	*	*	*	*	*	*	*	*	*	*	*	*	*	*	*	*	*	*	*	*	*	*	*	*	*	*	*	*	*	*	*	*	*	*	*	*	*	*	*	*	*	*	*	*	*	*	*
3	3	0.992	*	*	*	*	*	*	*	*	*	*	*	*	*	*	*	*	*	*	*	*	*	*	*	*	*	*	*	*	*	*	*	*	*	*	*	*	*	*	*	*	*	*	*	*	*	*	*
3	3	0.992	*	*	*	*	*	*	*	*	*	*	*	*	*	*	*	*	*	*	*	*	*	*	*	*	*	*	*	*	*	12_198_hypothetical_protein	*	7_203_hypothetical_protein	8_199_hypothetical_protein	*	*	*	*	*	*	*	*	*	*	*	*	*	*
3	3	0.991	*	*	*	*	*	*	*	*	*	*	*	*	*	*	*	*	*	*	*	*	*	*	*	*	*	*	*	*	*	*	*	*	*	*	*	*	*	*	*	*	*	*	*	*	*	*	*
3	3	0.991	*	*	*	*	*	*	*	*	*	*	*	*	*	*	*	*	*	*	*	*	*	*	*	*	*	*	*	*	*	*	*	*	*	*	*	*	*	*	*	*	*	*	*	*	*	*	*
3	3	0.991	*	*	*	*	*	*	*	*	*	*	*	*	*	*	*	*	*	*	*	*	*	*	*	*	*	*	*	*	*	*	*	*	*	*	*	*	*	*	*	*	*	*	*	*	*	*	*
3	3	0.991	*	*	*	*	*	*	*	*	*	*	*	*	*	*	*	*	*	*	*	*	*	*	*	*	*	*	*	*	*	*	*	*	*	*	*	*	*	*	*	*	*	*	*	*	*	*	*
3	3	0.991	*	*	*	*	*	*	*	*	*	*	*	*	*	*	*	*	*	*	*	*	*	*	*	*	*	*	*	*	*	*	*	*	*	*	*	*	*	17_59_hypothetical_protein	18_59_hypothetical_protein	*	*	*	*	23_55_hypothetical_protein	*	*	*
3	3	0.99	*	*	*	*	*	*	*	*	*	*	*	*	*	*	*	*	*	*	*	*	*	*	*	*	*	*	*	*	*	*	*	*	*	*	*	*	*	*	*	*	*	*	*	*	*	*	*
3	3	0.99	*	*	*	*	*	*	*	*	*	*	*	*	*	*	*	*	*	*	*	*	*	*	*	*	*	*	*	*	*	*	*	*	*	*	*	*	*	*	*	*	*	*	*	*	*	*	*
3	3	0.99	*	*	*	*	*	*	*	*	*	*	*	*	*	*	*	*	*	*	*	*	*	*	*	*	*	*	*	*	*	*	*	7_82_hypothetical_protein	8_79_hypothetical_protein	10_81_hypothetical_protein	*	*	*	*	*	*	*	*	*	*	*	*	*
3	3	0.989	*	*	*	*	*	*	*	*	*	*	*	*	*	*	*	*	*	*	*	*	*	*	*	*	*	*	*	*	*	*	*	*	*	*	*	*	*	*	*	*	*	*	*	*	*	*	*
3	3	0.988	*	*	*	*	*	*	*	*	*	*	*	*	*	*	*	*	*	*	*	*	*	*	*	*	*	*	*	*	*	*	*	*	*	*	*	*	*	*	*	*	*	*	*	*	*	*	*
3	3	0.988	*	*	*	*	*	*	*	*	*	*	*	*	*	*	*	*	*	*	*	*	*	*	*	*	*	*	*	*	*	*	*	*	*	*	*	*	*	*	*	*	*	*	*	*	*	*	*
3	3	0.988	*	*	*	*	*	*	*	*	*	*	*	*	*	*	*	*	*	*	*	*	*	*	*	*	*	*	*	*	*	*	*	*	*	*	*	*	*	*	*	*	*	*	*	*	*	*	*
3	3	0.988	*	*	*	*	*	*	*	*	*	*	*	*	*	*	*	*	*	*	*	*	*	*	*	*	*	*	*	*	*	*	*	*	*	*	*	*	*	*	*	*	*	*	*	*	*	*	*
3	3	0.986	*	*	*	*	*	*	*	*	*	*	*	*	*	*	*	*	*	*	*	*	*	*	*	*	*	*	*	*	*	*	*	*	*	*	*	*	*	*	*	*	*	*	*	*	*	*	*
3	3	0.986	*	*	*	*	*	*	*	*	*	*	*	*	*	*	*	*	*	*	*	*	*	*	*	*	*	*	*	*	*	*	*	*	*	*	*	*	*	*	*	*	*	*	*	*	*	*	*
3	3	0.986	*	*	*	*	*	*	*	*	*	*	*	*	*	*	*	*	*	*	*	*	*	*	*	*	*	*	*	*	*	*	*	*	*	*	*	*	*	*	*	*	*	*	*	*	*	*	*
3	3	0.986	*	*	*	*	*	*	*	*	*	*	*	*	*	*	*	*	*	*	*	*	*	*	*	*	*	*	*	*	*	*	*	*	*	*	*	*	*	*	*	*	*	*	*	*	*	*	*
3	3	0.985	*	*	*	*	*	*	*	*	*	*	*	*	*	*	*	*	*	*	*	*	*	*	*	*	*	*	*	*	*	*	*	*	*	*	*	*	*	*	*	*	*	*	*	*	*	*	*
3	3	0.985	*	*	*	*	*	*	*	*	*	*	*	*	*	*	*	*	*	*	*	*	*	*	*	*	*	*	*	*	*	*	*	*	*	*	*	*	*	*	*	*	*	*	*	*	*	*	*
3	3	0.984	*	*	*	*	*	*	*	*	*	*	*	*	*	*	*	*	*	*	*	*	*	*	*	*	*	*	*	*	*	*	*	*	*	*	*	*	*	*	*	*	*	*	*	*	*	*	*
3	3	0.984	*	*	*	*	*	*	*	*	*	*	*	*	*	*	*	*	*	*	*	*	*	*	*	*	*	*	*	*	*	*	*	*	*	*	*	*	*	*	*	*	*	*	*	*	*	*	*
3	3	0.984	*	*	*	*	*	*	*	*	*	*	*	*	*	*	*	*	*	*	*	*	*	*	*	*	*	*	*	*	*	12_197_hypothetical_protein	*	7_202_hypothetical_protein	8_198_hypothetical_protein	*	*	*	*	*	*	*	*	*	*	*	*	*	*
3	3	0.984	*	*	*	*	*	*	*	*	*	*	*	*	*	*	*	*	*	*	*	*	*	*	*	*	*	*	*	*	*	12_301_hypothetical_protein	*	7_310_hypothetical_protein	8_304_hypothetical_protein	*	*	*	*	*	*	*	*	*	*	*	*	*	*
3	3	0.983	*	*	*	*	*	*	*	*	*	*	*	*	*	*	*	*	*	*	*	*	*	*	*	*	*	*	*	*	*	*	*	*	*	*	*	*	*	*	*	*	*	*	*	*	*	*	*
3	3	0.982	*	*	*	*	*	*	*	*	*	*	*	*	*	*	*	*	*	*	*	*	*	*	*	*	*	*	*	*	*	12_193_hypothetical_protein	*	7_198_hypothetical_protein	8_194_hypothetical_protein	*	*	*	*	*	*	*	*	*	*	*	*	*	*
3	3	0.981	*	*	*	*	*	*	*	*	*	*	*	*	*	*	*	*	*	*	*	*	*	*	*	*	*	*	*	*	*	*	*	*	*	*	*	*	*	*	*	*	*	*	*	*	*	*	*
3	3	0.981	*	*	*	*	*	*	*	*	*	*	*	*	*	*	*	*	*	*	*	*	*	*	*	*	*	*	*	*	*	*	*	*	*	*	*	*	*	*	*	*	*	*	*	*	*	*	*
3	3	0.981	*	*	*	*	*	*	*	*	*	*	*	*	*	*	*	*	*	*	*	*	*	*	*	*	*	*	*	*	*	*	*	*	*	*	*	*	*	*	*	*	*	*	*	*	*	*	*
3	3	0.981	*	*	*	*	*	*	*	*	*	*	*	*	*	*	*	*	*	*	*	*	*	*	*	*	*	*	*	*	*	*	*	*	*	*	*	*	*	*	*	*	*	*	*	*	*	*	*
3	3	0.981	*	*	*	*	*	*	*	*	*	*	*	*	*	*	*	*	*	*	*	*	*	*	*	*	*	*	*	*	*	12_201_hypothetical_protein	*	7_206_hypothetical_protein	8_202_hypothetical_protein	*	*	*	*	*	*	*	*	*	*	*	*	*	*
3	3	0.981	*	*	*	*	*	*	*	*	*	*	*	*	*	*	*	*	*	*	*	*	*	*	*	*	*	*	*	*	*	12_318_hypothetical_protein	*	*	*	10_311_hypothetical_protein	*	105_12_hypothetical_protein	*	*	*	*	*	*	*	*	*	*	*
3	3	0.98	*	*	*	*	*	*	*	*	*	*	*	*	*	*	*	*	*	*	*	*	*	*	*	*	*	*	*	*	*	*	*	*	*	*	*	*	*	*	*	*	*	*	*	*	*	*	*
3	3	0.98	*	*	*	*	*	*	*	*	*	*	*	*	*	*	*	*	*	*	*	*	*	*	*	*	*	*	*	*	*	*	*	*	*	*	*	*	*	*	*	*	*	*	*	*	*	*	*
3	3	0.98	*	*	*	*	*	*	*	*	*	*	*	*	*	*	*	*	*	*	*	*	*	*	*	*	*	*	*	*	*	*	*	*	*	*	*	*	*	*	*	*	*	*	*	*	*	*	*
3	3	0.98	*	*	*	*	*	*	*	*	*	*	*	*	*	*	*	*	*	*	*	*	*	*	*	*	*	*	*	*	*	*	*	*	*	*	*	*	*	*	*	*	*	*	*	*	*	*	*
3	3	0.979	*	*	*	*	*	*	*	*	*	*	*	*	*	*	*	*	*	*	*	*	*	*	*	*	*	*	*	*	*	*	*	*	*	*	*	*	*	*	*	*	*	*	*	*	*	*	*
3	3	0.979	*	*	*	*	*	*	*	*	*	*	*	*	*	*	*	*	*	*	*	*	*	*	*	*	*	*	*	*	*	*	*	*	*	*	*	*	*	*	*	*	*	*	*	*	*	*	*
3	3	0.979	*	*	*	*	*	*	*	*	*	*	*	*	*	*	*	*	*	*	*	*	*	*	*	*	*	*	*	*	*	*	*	*	*	*	*	*	*	*	*	*	*	*	*	*	*	*	*
3	3	0.979	*	*	*	*	*	*	*	*	*	*	*	*	*	*	*	*	*	*	*	*	*	*	*	*	*	*	*	*	*	*	*	*	*	*	*	*	*	*	*	*	*	*	*	*	*	*	*
3	3	0.979	*	*	*	*	*	*	*	*	*	*	*	*	*	*	*	*	*	*	*	*	*	*	*	*	*	*	*	*	*	*	*	*	*	*	*	*	*	*	*	*	*	*	*	*	*	*	*
3	3	0.979	*	*	*	*	*	*	*	*	*	*	*	*	*	*	*	*	*	*	*	*	*	*	*	*	*	*	*	*	*	*	*	*	*	*	*	*	*	*	*	*	*	*	*	*	*	*	*
3	3	0.979	*	*	*	*	*	*	*	*	*	*	*	*	*	*	*	*	*	*	*	*	*	*	*	*	*	*	*	*	*	*	*	*	*	*	*	*	*	*	*	*	*	*	*	*	*	*	*
3	3	0.978	*	*	*	*	*	*	*	*	*	*	*	*	*	*	*	*	*	*	*	*	*	*	*	*	*	*	*	*	*	*	*	*	*	*	*	*	*	*	*	*	*	*	*	*	*	*	*
3	3	0.978	*	*	*	*	*	*	*	*	*	*	*	*	*	*	*	*	*	*	*	*	*	*	*	*	*	*	*	*	*	*	*	*	*	*	*	*	*	*	*	*	*	*	*	*	*	*	*
3	3	0.978	*	*	*	*	*	*	*	*	*	*	*	*	*	*	*	*	*	*	*	*	*	*	*	*	*	*	*	*	*	*	*	*	*	*	*	*	*	*	*	*	*	*	*	*	*	*	*
3	3	0.978	*	*	*	*	*	*	*	*	*	*	*	*	*	*	*	*	*	*	*	*	*	*	*	*	*	*	*	*	*	*	*	*	*	*	*	*	*	*	*	*	*	*	*	*	*	*	*
3	3	0.978	*	*	*	*	*	*	*	*	*	*	*	*	*	*	*	*	*	*	*	*	*	*	*	*	*	*	*	*	*	*	*	*	*	*	*	*	*	*	*	*	*	*	*	*	*	*	*
3	3	0.978	*	*	*	*	*	*	*	*	*	*	*	*	*	*	*	*	*	*	*	*	*	*	*	*	*	*	*	*	*	*	*	*	*	*	*	*	*	*	*	*	*	*	*	*	*	*	*
3	3	0.978	*	*	*	*	*	*	*	*	*	*	*	*	*	*	*	*	*	*	*	*	*	*	*	*	*	*	*	*	*	*	*	7_50_hypothetical_protein	*	10_49_hypothetical_protein	*	105_273_hypothetical_protein	*	*	*	*	*	*	*	*	*	*	*
3	3	0.977	*	*	*	*	*	*	*	*	*	*	*	*	*	*	*	*	*	*	*	*	*	*	*	*	*	*	*	*	*	*	*	*	*	*	*	*	*	*	*	*	*	*	*	*	*	*	*
3	3	0.977	*	*	*	*	*	*	*	*	*	*	*	*	*	*	*	*	*	*	*	*	*	*	*	*	*	*	*	*	*	*	*	*	*	*	*	*	*	*	*	*	*	*	*	*	*	*	*
3	3	0.977	*	*	*	*	*	*	*	*	*	*	*	*	*	*	*	*	*	*	*	*	*	*	*	*	*	*	*	*	*	*	*	*	*	*	*	*	*	*	*	*	*	*	*	*	*	*	*
3	3	0.976	*	*	*	*	*	*	*	*	*	*	*	*	*	*	*	*	*	*	*	*	*	*	*	*	*	*	*	*	*	*	*	*	*	*	*	*	*	*	*	*	*	*	*	*	*	*	*
3	3	0.976	*	*	*	*	*	*	*	*	*	*	*	*	*	*	*	*	*	*	*	*	*	*	*	*	*	*	*	*	*	*	*	*	*	*	*	*	*	*	*	*	*	*	*	*	*	*	*
3	3	0.976	*	*	*	*	*	*	*	*	*	*	*	*	*	*	*	*	*	*	*	*	*	*	*	*	*	*	*	*	*	*	*	*	*	*	*	*	*	*	*	*	*	*	*	*	*	*	*
3	3	0.976	*	*	*	*	*	*	*	*	*	*	*	*	*	*	*	*	*	*	*	*	*	*	*	*	*	*	*	*	*	*	*	*	*	*	*	*	*	*	*	*	*	*	*	*	*	*	*
3	3	0.976	*	*	*	*	*	*	*	*	*	*	*	*	*	*	*	*	*	*	*	*	*	*	*	*	*	*	*	*	*	*	*	*	*	*	*	*	*	*	*	*	*	*	*	*	*	*	*
3	3	0.976	*	*	*	*	*	*	*	*	*	*	*	*	*	*	*	*	*	*	*	*	*	*	*	*	*	*	*	*	*	12_196_hypothetical_protein	*	7_201_hypothetical_protein	8_197_hypothetical_protein	*	*	*	*	*	*	*	*	*	*	*	*	*	*
3	3	0.974	*	*	*	*	*	*	*	*	*	*	*	*	*	*	*	*	*	*	*	*	*	*	*	*	*	*	*	*	*	*	*	7_258_hypothetical_protein	*	10_245_hypothetical_protein	*	105_78_hypothetical_protein	*	*	*	*	*	*	*	*	*	*	*
3	3	0.973	*	*	*	*	*	*	*	*	*	*	*	*	*	*	*	*	*	*	*	*	*	*	*	*	*	*	*	*	*	*	*	*	*	*	*	*	*	*	*	*	*	*	*	*	*	*	*
3	3	0.969	*	*	*	*	*	*	*	*	*	*	*	*	*	*	*	*	*	*	*	*	*	*	*	*	*	*	*	*	*	*	*	*	*	*	*	*	*	*	*	*	*	*	*	*	*	*	*
3	3	0.968	*	*	*	*	*	*	*	*	*	*	*	*	*	*	*	*	*	*	*	*	*	*	*	*	*	*	*	*	*	*	*	*	*	*	*	*	*	*	*	*	*	*	*	*	*	*	*
3	3	0.963	*	*	*	*	*	*	*	*	*	*	*	*	*	*	*	*	*	*	*	*	*	*	*	*	*	*	*	*	*	*	*	*	*	*	*	*	*	*	*	*	*	*	*	*	*	*	*
3	3	0.963	*	*	*	*	*	*	*	*	*	*	*	*	*	*	*	*	*	*	*	*	*	*	*	*	*	*	*	*	*	*	*	7_239_hypothetical_protein	*	10_227_hypothetical_protein	*	105_96_hypothetical_protein	*	*	*	*	*	*	*	*	*	*	*
3	3	0.961	*	*	*	*	*	*	*	*	*	*	*	*	*	*	*	*	*	*	*	*	*	*	*	*	*	*	*	*	*	*	*	*	*	*	*	*	*	*	*	*	*	*	*	*	*	*	*
3	3	0.955	*	*	*	*	*	*	*	*	*	*	*	*	*	*	*	*	*	48_17_putative_phage_terminase_large_subunit	49_18_putative_phage_terminase_large_subunit	50_24_putative_phage_terminase_large_subunit	*	*	*	*	*	*	*	*	*	*	*	*	*	*	*	*	*	*	*	*	*	*	*	*	*	*	*
3	3	0.954	*	*	*	*	*	*	*	*	*	*	*	*	*	*	*	*	*	*	*	*	*	*	*	*	*	*	*	*	*	12_275_hypothetical_protein	*	7_284_hypothetical_protein	8_278_hypothetical_protein	*	*	*	*	*	*	*	*	*	*	*	*	*	*
3	3	0.948	*	*	*	*	*	*	*	*	*	*	*	*	*	*	*	*	*	*	*	*	*	*	*	*	*	*	*	*	*	*	*	*	*	*	*	*	*	*	*	*	*	*	*	*	*	*	*
3	3	0.943	*	*	*	*	*	*	*	*	*	*	*	*	*	*	*	*	*	*	*	*	*	*	*	*	*	*	*	*	*	*	*	*	*	*	*	*	*	*	*	*	*	*	*	*	*	*	*
3	3	0.94	*	*	*	*	*	*	*	*	*	*	*	*	*	*	*	*	*	*	*	*	*	*	*	*	*	*	*	*	*	*	*	*	*	*	*	*	*	*	*	*	*	*	*	*	*	*	*
3	3	0.934	*	*	*	*	*	*	*	*	*	*	*	*	*	*	*	*	*	*	*	*	*	*	*	*	*	*	*	*	*	*	*	*	*	*	*	*	*	*	*	*	*	*	*	*	*	*	*
3	3	0.925	*	*	*	*	*	*	*	*	*	*	*	*	*	*	*	*	*	*	*	*	56_4_tail_assembly_protein	*	*	54_54_putative_tail_assembly_protein	*	*	*	*	*	*	*	*	*	*	*	*	*	*	*	*	*	*	*	*	*	*	*
3	3	0.918	*	*	*	*	*	*	*	*	*	*	*	*	*	*	*	*	*	*	*	*	*	*	*	*	*	*	*	*	*	12_191_hypothetical_protein	*	7_196_hypothetical_protein	8_192_hypothetical_protein	*	*	*	*	*	*	*	*	*	*	*	*	*	*
3	3	0.917	*	*	*	*	*	*	*	*	*	*	*	*	*	*	*	*	*	*	*	*	56_5_hypothetical_protein	*	*	54_53_hypothetical_protein	*	*	*	*	*	*	*	*	*	*	*	*	*	*	*	*	*	*	*	*	*	*	*
3	3	0.915	*	*	*	*	*	*	*	*	*	*	*	*	*	*	*	*	*	*	*	*	*	*	*	*	*	*	*	*	*	*	*	*	*	*	*	*	*	*	*	19_71_hypothetical_protein	20_66_hypothetical_protein	21_72_hypothetical_protein	*	*	*	*	*
3	3	0.911	*	*	*	*	*	*	*	*	*	*	*	*	*	*	62_30_hypothetical_protein	*	63_52_hypothetical_protein	*	*	*	*	*	*	*	*	*	*	*	*	*	*	*	*	*	*	*	*	*	*	*	*	*	*	*	*	*	*
3	3	0.896	*	*	*	*	*	*	*	*	*	*	*	*	*	*	*	*	*	*	*	*	*	*	*	*	*	*	*	*	*	*	*	*	*	*	*	*	*	*	*	19_52_hypothetical_protein	20_47_hypothetical_protein	21_53_hypothetical_protein	*	*	*	*	*
3	3	0.895	*	*	*	*	*	*	*	*	*	*	*	*	*	*	*	*	*	*	*	*	*	*	*	*	*	*	*	*	*	*	*	*	*	*	*	*	*	*	*	19_23_hypothetical_protein	20_18_hypothetical_protein	21_24_hypothetical_protein	*	*	*	*	*
3	3	0.894	*	*	*	*	*	*	*	*	*	*	*	*	*	*	*	*	*	*	*	*	*	*	*	*	*	*	*	*	*	*	*	*	*	*	*	*	*	*	*	19_20_putative_structural_protein	20_15_putative_structural_protein	21_21_putative_structural_protein	*	*	*	*	*
3	3	0.894	*	*	*	*	*	*	*	*	*	*	*	*	*	*	*	*	*	*	*	*	*	*	*	*	*	*	*	*	*	*	*	*	*	*	*	*	*	*	*	19_39_hypothetical_protein	20_34_hypothetical_protein	21_40_hypothetical_protein	*	*	*	*	*
3	3	0.894	*	*	*	*	*	*	*	*	*	*	*	*	*	*	*	*	*	*	*	*	*	*	*	*	*	*	*	*	*	*	*	*	*	*	*	*	*	*	*	19_49_hypothetical_protein	20_44_hypothetical_protein	21_50_hypothetical_protein	*	*	*	*	*
3	3	0.894	*	*	*	*	*	*	*	*	*	*	*	*	*	*	*	*	*	*	*	*	*	*	*	*	*	*	*	*	*	*	*	*	*	*	*	*	*	*	*	19_63_hypothetical_protein	20_58_hypothetical_protein	21_64_hypothetical_protein	*	*	*	*	*
3	3	0.894	*	*	*	*	*	*	*	*	*	*	*	*	*	*	*	*	*	*	*	*	*	*	*	*	*	*	*	*	*	*	*	*	*	*	*	*	*	*	*	19_76_hypothetical_protein	20_71_hypothetical_protein	21_77_hypothetical_protein	*	*	*	*	*
3	3	0.894	*	*	*	*	*	*	*	*	*	*	*	*	*	*	*	*	*	*	*	*	*	*	*	*	*	*	*	*	*	*	*	*	*	*	*	*	*	*	*	19_80_hypothetical_protein	20_75_hypothetical_protein	21_81_hypothetical_protein	*	*	*	*	*
3	3	0.894	*	*	*	*	*	*	*	*	*	*	*	*	*	*	*	*	*	*	*	*	*	*	*	*	*	*	*	*	*	*	*	*	*	*	*	*	*	*	*	19_8_putative_ribonuclease_H_protein	20_3_putative_ribonuclease_H_protein	21_9_putative_ribonuclease_H_protein	*	*	*	*	*
3	3	0.893	*	*	*	*	*	*	*	*	*	*	*	*	*	*	*	*	*	*	*	*	*	*	*	*	*	*	*	*	*	*	*	*	*	*	*	*	*	*	*	19_11_putative_head_morphogenesis_protein	20_6_putative_phage_head_morphogenesis_protein	21_12_putative_head_morphogenesis_protein	*	*	*	*	*
3	3	0.893	*	*	*	*	*	*	*	*	*	*	*	*	*	*	*	*	*	*	*	*	*	*	*	*	*	*	*	*	*	*	*	*	*	*	*	*	*	*	*	19_12_hypothetical_protein	20_7_hypothetical_protein	21_13_hypothetical_protein	*	*	*	*	*
3	3	0.893	*	*	*	*	*	*	*	*	*	*	*	*	*	*	*	*	*	*	*	*	*	*	*	*	*	*	*	*	*	*	*	*	*	*	*	*	*	*	*	19_47_putative_DNA_polymerase_protein;_beta_subunit	20_42_putative_DNA_polymerase_protein;_beta_subunit	21_48_putative_DNA_polymerase_protein;_beta_subunit	*	*	*	*	*
3	3	0.893	*	*	*	*	*	*	*	*	*	*	*	*	*	*	*	*	*	*	*	*	*	*	*	*	*	*	*	*	*	*	*	*	*	*	*	*	*	*	*	19_53_putative_GTP_cyclohydrolase_I_protein	20_48_putative_GTP_cyclohydrolase_I_protein	21_54_putative_GTP_cyclohydrolase_I_protein	*	*	*	*	*
3	3	0.893	*	*	*	*	*	*	*	*	*	*	*	*	*	*	*	*	*	*	*	*	*	*	*	*	*	*	*	*	*	*	*	*	*	*	*	*	*	*	*	19_55_putative_queuosine_biosynthesis_protein	20_50_putative_queuosine_biosynthesis_protein	21_56_putative_queuosine_biosynthesis_protein	*	*	*	*	*
3	3	0.893	*	*	*	*	*	*	*	*	*	*	*	*	*	*	*	*	*	*	*	*	*	*	*	*	*	*	*	*	*	*	*	*	*	*	*	*	*	*	*	19_57_hypothetical_protein	20_52_hypothetical_protein	21_58_hypothetical_protein	*	*	*	*	*
3	3	0.893	*	*	*	*	*	*	*	*	*	*	*	*	*	*	*	*	*	*	*	*	*	*	*	*	*	*	*	*	*	*	*	*	*	*	*	*	*	*	*	19_59_hypothetical_protein	20_54_hypothetical_protein	21_60_hypothetical_protein	*	*	*	*	*
3	3	0.893	*	*	*	*	*	*	*	*	*	*	*	*	*	*	*	*	*	*	*	*	*	*	*	*	*	*	*	*	*	*	*	*	*	*	*	*	*	*	*	19_74_hypothetical_protein	20_69_hypothetical_protein	21_75_hypothetical_protein	*	*	*	*	*
3	3	0.893	*	*	*	*	*	*	*	*	*	*	*	*	*	*	*	*	*	*	*	*	*	*	*	*	*	*	*	*	*	*	*	*	*	*	*	*	*	*	*	19_7_hypothetical_protein	20_2_hypothetical_protein	21_8_hypothetical_protein	*	*	*	*	*
3	3	0.892	*	*	*	*	*	*	*	*	*	*	*	*	*	*	*	*	*	*	*	*	*	*	*	*	*	*	*	*	*	*	*	*	*	*	*	*	*	*	*	19_10_putative_head_protein	20_5_putative_head_protein	21_11_putative_head_protein	*	*	*	*	*
3	3	0.892	*	*	*	*	*	*	*	*	*	*	*	*	*	*	*	*	*	*	*	*	*	*	*	*	*	*	*	*	*	*	*	*	*	*	*	*	*	*	*	19_16_putative_head_protein	20_11_putative_head_protein	21_17_putative_head_protein	*	*	*	*	*
3	3	0.892	*	*	*	*	*	*	*	*	*	*	*	*	*	*	*	*	*	*	*	*	*	*	*	*	*	*	*	*	*	*	*	*	*	*	*	*	*	*	*	19_18_putative_capsid_protein	20_13_putative_capsid_protein	21_19_putative_capsid_protein	*	*	*	*	*
3	3	0.892	*	*	*	*	*	*	*	*	*	*	*	*	*	*	*	*	*	*	*	*	*	*	*	*	*	*	*	*	*	*	*	*	*	*	*	*	*	*	*	19_25_putative_structural_protein	20_20_putative_structural_protein	21_26_putative_structural_protein	*	*	*	*	*
3	3	0.892	*	*	*	*	*	*	*	*	*	*	*	*	*	*	*	*	*	*	*	*	*	*	*	*	*	*	*	*	*	*	*	*	*	*	*	*	*	*	*	19_27_putative_internal_virion_protein	20_22_putative_tail_protein	21_28_putative_tail_protein	*	*	*	*	*
3	3	0.892	*	*	*	*	*	*	*	*	*	*	*	*	*	*	*	*	*	*	*	*	*	*	*	*	*	*	*	*	*	*	*	*	*	*	*	*	*	*	*	19_30_hypothetical_protein	20_25_hypothetical_protein	21_31_hypothetical_protein	*	*	*	*	*
3	3	0.892	*	*	*	*	*	*	*	*	*	*	*	*	*	*	*	*	*	*	*	*	*	*	*	*	*	*	*	*	*	*	*	*	*	*	*	*	*	*	*	19_32_putative_structural_protein	20_27_putative_structural_protein	21_33_putative_structural_protein	*	*	*	*	*
3	3	0.892	*	*	*	*	*	*	*	*	*	*	*	*	*	*	*	*	*	*	*	*	*	*	*	*	*	*	*	*	*	*	*	*	*	*	*	*	*	*	*	19_33_putative_baseplate_assembly_protein	20_28_putative_baseplate_assembly_protein	21_34_putative_baseplate_assembly_protein	*	*	*	*	*
3	3	0.892	*	*	*	*	*	*	*	*	*	*	*	*	*	*	*	*	*	*	*	*	*	*	*	*	*	*	*	*	*	*	*	*	*	*	*	*	*	*	*	19_42_hypothetical_protein	20_37_hypothetical_protein	21_43_hypothetical_protein	*	*	*	*	*
3	3	0.892	*	*	*	*	*	*	*	*	*	*	*	*	*	*	*	*	*	*	*	*	*	*	*	*	*	*	*	*	*	*	*	*	*	*	*	*	*	*	*	19_43_hypothetical_protein	20_38_hypothetical_protein	21_44_hypothetical_protein	*	*	*	*	*
3	3	0.892	*	*	*	*	*	*	*	*	*	*	*	*	*	*	*	*	*	*	*	*	*	*	*	*	*	*	*	*	*	*	*	*	*	*	*	*	*	*	*	19_44_hypothetical_protein	20_39_hypothetical_protein	21_45_hypothetical_protein	*	*	*	*	*
3	3	0.892	*	*	*	*	*	*	*	*	*	*	*	*	*	*	*	*	*	*	*	*	*	*	*	*	*	*	*	*	*	*	*	*	*	*	*	*	*	*	*	19_50_hypothetical_protein	20_45_hypothetical_protein	21_51_hypothetical_protein	*	*	*	*	*
3	3	0.892	*	*	*	*	*	*	*	*	*	*	*	*	*	*	*	*	*	*	*	*	*	*	*	*	*	*	*	*	*	*	*	*	*	*	*	*	*	*	*	19_56_putative_queuosine_biosynthesis_protein	20_51_putative_queuosine_biosynthesis_protein	21_57_putative_queuosine_biosynthesis_protein	*	*	*	*	*
3	3	0.892	*	*	*	*	*	*	*	*	*	*	*	*	*	*	*	*	*	*	*	*	*	*	*	*	*	*	*	*	*	*	*	*	*	*	*	*	*	*	*	19_62_hypothetical_protein	20_57_hypothetical_protein	21_63_hypothetical_protein	*	*	*	*	*
3	3	0.892	*	*	*	*	*	*	*	*	*	*	*	*	*	*	*	*	*	*	*	*	*	*	*	*	*	*	*	*	*	*	*	*	*	*	*	*	*	*	*	19_70_hypothetical_protein	20_65_hypothetical_protein	21_71_hypothetical_protein	*	*	*	*	*
3	3	0.892	*	*	*	*	*	*	*	*	*	*	*	*	*	*	*	*	*	*	*	*	*	*	*	*	*	*	*	*	*	*	*	*	*	*	*	*	*	*	*	19_75_putative_DNA_primase_protein	20_70_putative_DNA_primase_protein	21_76_putative_DNA_primase_protein	*	*	*	*	*
3	3	0.892	*	*	*	*	*	*	*	*	*	*	*	*	*	*	*	*	*	*	*	*	*	*	*	*	*	*	*	*	*	*	*	*	*	*	*	*	*	*	*	19_77_hypothetical_protein	20_72_hypothetical_protein	21_78_hypothetical_protein	*	*	*	*	*
3	3	0.892	*	*	*	*	*	*	*	*	*	*	*	*	*	*	*	*	*	*	*	*	*	*	*	*	*	*	*	*	*	*	*	*	*	*	*	*	*	*	*	19_79_hypothetical_protein	20_74_hypothetical_protein	21_80_hypothetical_protein	*	*	*	*	*
3	3	0.891	*	*	*	*	*	*	*	*	*	*	*	*	*	*	*	*	*	*	*	*	*	*	*	*	*	*	*	*	*	*	*	*	*	*	*	*	*	*	*	19_15_hypothetical_protein	20_10_hypothetical_protein	21_16_hypothetical_protein	*	*	*	*	*
3	3	0.891	*	*	*	*	*	*	*	*	*	*	*	*	*	*	*	*	*	*	*	*	*	*	*	*	*	*	*	*	*	*	*	*	*	*	*	*	*	*	*	19_19_hypothetical_protein	20_14_hypothetical_protein	21_20_hypothetical_protein	*	*	*	*	*
3	3	0.891	*	*	*	*	*	*	*	*	*	*	*	*	*	*	*	*	*	*	*	*	*	*	*	*	*	*	*	*	*	*	*	*	*	*	*	*	*	*	*	19_24_putative_structural_protein	20_19_putative_structural_protein	21_25_putative_structural_protein	*	*	*	*	*
3	3	0.891	*	*	*	*	*	*	*	*	*	*	*	*	*	*	*	*	*	*	*	*	*	*	*	*	*	*	*	*	*	*	*	*	*	*	*	*	*	*	*	19_26_hypothetical_protein	20_21_hypothetical_protein	21_27_hypothetical_protein	*	*	*	*	*
3	3	0.891	*	*	*	*	*	*	*	*	*	*	*	*	*	*	*	*	*	*	*	*	*	*	*	*	*	*	*	*	*	*	*	*	*	*	*	*	*	*	*	19_28_hypothetical_protein	20_23_hypothetical_protein	21_29_hypothetical_protein	*	*	*	*	*
3	3	0.891	*	*	*	*	*	*	*	*	*	*	*	*	*	*	*	*	*	*	*	*	*	*	*	*	*	*	*	*	*	*	*	*	*	*	*	*	*	*	*	19_29_hypothetical_protein	20_24_hypothetical_protein	21_30_hypothetical_protein	*	*	*	*	*
3	3	0.891	*	*	*	*	*	*	*	*	*	*	*	*	*	*	*	*	*	*	*	*	*	*	*	*	*	*	*	*	*	*	*	*	*	*	*	*	*	*	*	19_31_putative_baseplate_assembly_protein	20_26_putative_baseplate_assembly_protein	21_32_putative_baseplate_assembly_protein	*	*	*	*	*
3	3	0.891	*	*	*	*	*	*	*	*	*	*	*	*	*	*	*	*	*	*	*	*	*	*	*	*	*	*	*	*	*	*	*	*	*	*	*	*	*	*	*	19_34_hypothetical_protein	20_29_hypothetical_protein	21_35_hypothetical_protein	*	*	*	*	*
3	3	0.891	*	*	*	*	*	*	*	*	*	*	*	*	*	*	*	*	*	*	*	*	*	*	*	*	*	*	*	*	*	*	*	*	*	*	*	*	*	*	*	19_54_putative_6-pyruvoyl_tetrahydropterin_synthetaseprotein	20_49_putative_6-pyruvoyl_tetrahydropterin_synthetaseprotein	21_55_putative_6-pyruvoyl_tetrahydropterin_synthetaseprotein	*	*	*	*	*
3	3	0.891	*	*	*	*	*	*	*	*	*	*	*	*	*	*	*	*	*	*	*	*	*	*	*	*	*	*	*	*	*	*	*	*	*	*	*	*	*	*	*	19_60_hypothetical_protein	20_55_hypothetical_protein	21_61_hypothetical_protein	*	*	*	*	*
3	3	0.891	*	*	*	*	*	*	*	*	*	*	*	*	*	*	*	*	*	*	*	*	*	*	*	*	*	*	*	*	*	*	*	*	*	*	*	*	*	*	*	19_65_hypothetical_protein	20_60_hypothetical_protein	21_66_hypothetical_protein	*	*	*	*	*
3	3	0.891	*	*	*	*	*	*	*	*	*	*	*	*	*	*	*	*	*	*	*	*	*	*	*	*	*	*	*	*	*	*	*	*	*	*	*	*	*	*	*	19_67_hypothetical_protein	20_62_hypothetical_protein	21_68_hypothetical_protein	*	*	*	*	*
3	3	0.89	*	*	*	*	*	*	*	*	*	*	*	*	*	*	*	*	*	*	*	*	*	*	*	*	*	*	*	*	*	*	*	*	*	*	*	*	*	*	*	19_17_hypothetical_protein	20_12_hypothetical_protein	21_18_hypothetical_protein	*	*	*	*	*
3	3	0.89	*	*	*	*	*	*	*	*	*	*	*	*	*	*	*	*	*	*	*	*	*	*	*	*	*	*	*	*	*	*	*	*	*	*	*	*	*	*	*	19_21_hypothetical_protein	20_16_hypothetical_protein	21_22_hypothetical_protein	*	*	*	*	*
3	3	0.89	*	*	*	*	*	*	*	*	*	*	*	*	*	*	*	*	*	*	*	*	*	*	*	*	*	*	*	*	*	*	*	*	*	*	*	*	*	*	*	19_22_hypothetical_protein	20_17_hypothetical_protein	21_23_hypothetical_protein	*	*	*	*	*
3	3	0.89	*	*	*	*	*	*	*	*	*	*	*	*	*	*	*	*	*	*	*	*	*	*	*	*	*	*	*	*	*	*	*	*	*	*	*	*	*	*	*	19_36_hypothetical_protein	20_31_hypothetical_protein	21_37_hypothetical_protein	*	*	*	*	*
3	3	0.89	*	*	*	*	*	*	*	*	*	*	*	*	*	*	*	*	*	*	*	*	*	*	*	*	*	*	*	*	*	*	*	*	*	*	*	*	*	*	*	19_40_hypothetical_protein	20_35_hypothetical_protein	21_41_hypothetical_protein	*	*	*	*	*
3	3	0.89	*	*	*	*	*	*	*	*	*	*	*	*	*	*	*	*	*	*	*	*	*	*	*	*	*	*	*	*	*	*	*	*	*	*	*	*	*	*	*	19_58_hypothetical_protein	20_53_hypothetical_protein	21_59_hypothetical_protein	*	*	*	*	*
3	3	0.89	*	*	*	*	*	*	*	*	*	*	*	*	*	*	*	*	*	*	*	*	*	*	*	*	*	*	*	*	*	*	*	*	*	*	*	*	*	*	*	19_69_hypothetical_protein	20_64_hypothetical_protein	21_70_hypothetical_protein	*	*	*	*	*
3	3	0.889	*	*	*	*	*	*	*	*	*	*	*	*	*	*	*	*	*	*	*	*	*	*	*	*	*	*	*	*	*	*	*	*	*	*	*	*	*	*	*	19_37_hypothetical_protein	20_32_hypothetical_protein	21_38_hypothetical_protein	*	*	*	*	*
3	3	0.888	*	*	*	*	*	*	*	*	*	*	*	*	*	*	*	*	*	*	*	*	*	*	*	*	*	*	*	*	*	*	*	*	*	*	*	*	*	*	*	19_45_hypothetical_protein	20_40_hypothetical_protein	21_46_hypothetical_protein	*	*	*	*	*
3	3	0.888	*	*	*	*	*	*	*	*	*	*	*	*	*	*	62_25_hypothetical_protein	*	63_57_hypothetical_protein	*	*	*	*	*	*	*	*	*	*	*	*	*	*	*	*	*	*	*	*	*	*	*	*	*	*	*	*	*	*
3	3	0.887	*	*	*	*	*	*	*	*	*	*	*	*	*	*	62_69_hypothetical_protein	*	63_14_hypothetical_protein	*	*	*	*	*	*	*	*	*	*	*	*	*	*	*	*	*	*	*	*	*	*	*	*	*	*	*	*	*	*
3	3	0.886	*	*	*	*	*	*	*	*	*	*	*	*	*	*	62_1_major_head_protein	*	63_9_head_protein	*	*	*	*	*	*	*	*	*	*	*	*	*	*	*	*	*	*	*	*	*	*	*	*	*	*	*	*	*	*
3	3	0.886	*	*	*	*	*	*	*	*	*	*	*	*	*	*	62_20_putative_peptidase/serine_protease	*	63_62_putative_serine_protease/peptidase	*	*	*	*	*	*	*	*	*	*	*	*	*	*	*	*	*	*	*	*	*	*	*	*	*	*	*	*	*	*
3	3	0.886	*	*	*	*	*	*	*	*	*	*	*	*	*	*	62_60_hypothetical_protein	*	63_23_hypothetical_protein	*	*	*	*	*	*	*	*	*	*	*	*	*	*	*	*	*	*	*	*	*	*	*	*	*	*	*	*	*	*
3	3	0.886	*	*	*	*	*	*	*	*	*	*	*	*	*	*	62_6_hypothetical_protein	*	63_4_putative_exodeoxyribonuclease	*	*	*	*	*	*	*	*	*	*	*	*	*	*	*	*	*	*	*	*	*	*	*	*	*	*	*	*	*	*
3	3	0.885	*	*	*	*	*	*	*	*	*	*	*	*	*	*	*	*	*	*	*	*	56_29_hypothetical_protein	*	*	54_29_hypothetical_protein	*	*	*	*	*	*	*	*	*	*	*	*	*	*	*	*	*	*	*	*	*	*	*
3	3	0.885	*	*	*	*	*	*	*	*	*	*	*	*	*	*	62_27_hypothetical_protein	*	63_55_hypothetical_protein	*	*	*	*	*	*	*	*	*	*	*	*	*	*	*	*	*	*	*	*	*	*	*	*	*	*	*	*	*	*
3	3	0.885	*	*	*	*	*	*	*	*	*	*	*	*	*	*	62_38_hypothetical_protein	*	63_44_hypothetical_protein	*	*	*	*	*	*	*	*	*	*	*	*	*	*	*	*	*	*	*	*	*	*	*	*	*	*	*	*	*	*
3	3	0.885	*	*	*	*	*	*	*	*	*	*	*	*	*	*	62_4_reprolysin/zinc_metalloprotease	*	63_6_reprolysin/zinc_metalloprotease	*	*	*	*	*	*	*	*	*	*	*	*	*	*	*	*	*	*	*	*	*	*	*	*	*	*	*	*	*	*
3	3	0.885	*	*	*	*	*	*	*	*	*	*	*	*	*	*	62_5_putative_structural_protein	*	63_5_hypothetical_protein	*	*	*	*	*	*	*	*	*	*	*	*	*	*	*	*	*	*	*	*	*	*	*	*	*	*	*	*	*	*
3	3	0.885	*	*	*	*	*	*	*	*	*	*	*	*	*	*	62_61_hypothetical_protein	*	63_22_hypothetical_protein	*	*	*	*	*	*	*	*	*	*	*	*	*	*	*	*	*	*	*	*	*	*	*	*	*	*	*	*	*	*
3	3	0.885	*	*	*	*	*	*	*	*	*	*	*	*	*	*	62_71_portal_protein	*	63_12_portal_protein	*	*	*	*	*	*	*	*	*	*	*	*	*	*	*	*	*	*	*	*	*	*	*	*	*	*	*	*	*	*
3	3	0.884	*	*	*	*	*	*	*	*	*	*	*	*	*	*	62_18_hypothetical_protein	*	63_64_hypothetical_protein	*	*	*	*	*	*	*	*	*	*	*	*	*	*	*	*	*	*	*	*	*	*	*	*	*	*	*	*	*	*
3	3	0.884	*	*	*	*	*	*	*	*	*	*	*	*	*	*	62_21_putative_oxidoreductase	*	63_61_putative_oxidoreductase	*	*	*	*	*	*	*	*	*	*	*	*	*	*	*	*	*	*	*	*	*	*	*	*	*	*	*	*	*	*
3	3	0.884	*	*	*	*	*	*	*	*	*	*	*	*	*	*	62_33_hypothetical_protein	*	63_49_hypothetical_protein	*	*	*	*	*	*	*	*	*	*	*	*	*	*	*	*	*	*	*	*	*	*	*	*	*	*	*	*	*	*
3	3	0.884	*	*	*	*	*	*	*	*	*	*	*	*	*	*	62_36_hypothetical_protein	*	63_46_hypothetical_protein	*	*	*	*	*	*	*	*	*	*	*	*	*	*	*	*	*	*	*	*	*	*	*	*	*	*	*	*	*	*
3	3	0.884	*	*	*	*	*	*	*	*	*	*	*	*	*	*	62_62_hypothetical_protein	*	63_21_hypothetical_protein	*	*	*	*	*	*	*	*	*	*	*	*	*	*	*	*	*	*	*	*	*	*	*	*	*	*	*	*	*	*
3	3	0.884	*	*	*	*	*	*	*	*	*	*	*	*	*	*	62_64_hypothetical_protein	*	63_19_hypothetical_protein	*	*	*	*	*	*	*	*	*	*	*	*	*	*	*	*	*	*	*	*	*	*	*	*	*	*	*	*	*	*
3	3	0.884	*	*	*	*	*	*	*	*	*	*	*	*	*	*	62_73_hypothetical_protein	*	63_10_hypothetical_protein	*	*	*	*	*	*	*	*	*	*	*	*	*	*	*	*	*	*	*	*	*	*	*	*	*	*	*	*	*	*
3	3	0.883	*	*	*	*	*	*	*	*	*	*	*	*	*	*	62_14_hypothetical_protein	*	63_67_hypothetical_protein	*	*	*	*	*	*	*	*	*	*	*	*	*	*	*	*	*	*	*	*	*	*	*	*	*	*	*	*	*	*
3	3	0.883	*	*	*	*	*	*	*	*	*	*	*	*	*	*	62_2_HNH_endonuclease	*	63_8_HNH_endonuclease	*	*	*	*	*	*	*	*	*	*	*	*	*	*	*	*	*	*	*	*	*	*	*	*	*	*	*	*	*	*
3	3	0.883	*	*	*	*	*	*	*	*	*	*	*	*	*	*	62_35_hypothetical_protein	*	63_47_hypothetical_protein	*	*	*	*	*	*	*	*	*	*	*	*	*	*	*	*	*	*	*	*	*	*	*	*	*	*	*	*	*	*
3	3	0.883	*	*	*	*	*	*	*	*	*	*	*	*	*	*	62_65_hypothetical_protein	*	63_18_hypothetical_protein	*	*	*	*	*	*	*	*	*	*	*	*	*	*	*	*	*	*	*	*	*	*	*	*	*	*	*	*	*	*
3	3	0.883	*	*	*	*	*	*	*	*	*	*	*	*	*	*	62_68_putative_GTPase_Era	*	63_15_putative_GTPase_Era	*	*	*	*	*	*	*	*	*	*	*	*	*	*	*	*	*	*	*	*	*	*	*	*	*	*	*	*	*	*
3	3	0.882	*	*	*	*	*	*	*	*	*	*	*	*	*	*	62_24_hypothetical_protein	*	63_58_hypothetical_protein	*	*	*	*	*	*	*	*	*	*	*	*	*	*	*	*	*	*	*	*	*	*	*	*	*	*	*	*	*	*
3	3	0.882	*	*	*	*	*	*	*	*	*	*	*	*	*	*	62_26_hypothetical_protein	*	63_56_hypothetical_protein	*	*	*	*	*	*	*	*	*	*	*	*	*	*	*	*	*	*	*	*	*	*	*	*	*	*	*	*	*	*
3	3	0.882	*	*	*	*	*	*	*	*	*	*	*	*	*	*	62_37_DUF1364_domain-containing_protein	*	63_45_DUF1364_domain-containing_protein	*	*	*	*	*	*	*	*	*	*	*	*	*	*	*	*	*	*	*	*	*	*	*	*	*	*	*	*	*	*
3	3	0.873	*	*	*	*	*	*	*	*	*	*	*	*	*	*	62_12_putative_tail_fiber_protein	*	63_69_putative_tail_fiber_protein	*	*	*	*	*	*	*	*	*	*	*	*	*	*	*	*	*	*	*	*	*	*	*	*	*	*	*	*	*	*
3	3	0.869	*	*	*	*	*	*	*	*	*	*	*	*	*	*	*	*	*	*	*	*	*	*	*	*	*	*	*	*	*	*	*	*	*	*	*	*	*	*	*	19_72_hypothetical_protein	20_67_hypothetical_protein	21_73_hypothetical_protein	*	*	*	*	*
3	3	0.867	*	*	*	*	*	*	*	*	*	*	*	*	*	*	62_67_hypothetical_protein	*	63_16_hypothetical_protein	*	*	*	*	*	*	*	*	*	*	*	*	*	*	*	*	*	*	*	*	*	*	*	*	*	*	*	*	*	*
3	3	0.867	*	*	*	*	*	*	*	*	*	*	*	*	*	*	62_70_terminase	*	63_13_terminase	*	*	*	*	*	*	*	*	*	*	*	*	*	*	*	*	*	*	*	*	*	*	*	*	*	*	*	*	*	*
3	3	0.866	*	*	*	*	*	*	*	*	*	*	*	*	*	*	*	*	*	48_27_phage_associated_primase	49_28_phage_associated_primase/P4_family_phage/plasmidprimase	50_34_phage-associated_primase/P4_family_phage/plasmidprimase	*	*	*	*	*	*	*	*	*	*	*	*	*	*	*	*	*	*	*	*	*	*	*	*	*	*	*
3	3	0.864	71_50_DNA_polymerase_III_beta_subunit	*	*	*	*	15_82_p081	*	*	*	*	*	*	*	*	*	*	*	*	*	*	*	29_41_DNA_polymerase_III_subunit_beta	*	*	*	*	*	*	*	*	*	*	*	*	*	*	*	*	*	*	*	*	*	*	*	*	*
3	3	0.852	*	*	*	*	*	*	*	*	*	*	*	*	*	*	*	*	*	*	*	*	*	*	*	*	*	*	*	*	*	*	*	*	*	*	*	*	*	*	*	*	*	*	*	*	24_15_putative_phage_minor_tail_protein_L	*	*
3	3	0.825	*	*	*	*	*	*	*	*	*	*	*	*	*	*	*	*	*	*	*	*	56_3_tail_fiber_protein	*	*	54_55_putative_tail_fiber_protein	*	*	*	*	*	*	*	*	*	*	*	*	*	*	*	*	*	*	*	*	*	*	*
3	3	0.825	*	*	*	*	*	*	*	*	*	*	*	*	*	*	62_31_integrase	*	63_51_integrase	*	*	*	*	*	*	*	*	*	*	*	*	*	*	*	*	*	*	*	*	*	*	*	*	*	*	*	*	*	*
3	3	0.82	*	*	*	*	*	15_80_p079	*	*	67_37_hypothetical_protein	68_38_hypothetical_protein	*	*	*	*	*	*	*	*	*	*	*	*	*	*	*	*	*	*	*	*	*	*	*	*	*	*	*	*	*	*	*	*	*	*	*	*	*
3	3	0.805	*	*	*	*	*	*	*	*	*	*	*	*	*	*	*	*	*	*	*	*	56_6_hypothetical_protein	*	*	54_52_hypothetical_protein	*	*	*	*	*	*	*	*	*	*	*	*	*	*	*	*	*	*	*	*	*	*	*
3	3	0.8	*	*	*	*	*	*	*	*	*	*	*	*	*	*	*	*	*	*	*	*	*	*	*	*	*	*	*	*	*	*	*	*	*	*	*	*	*	*	*	*	*	*	*	*	*	*	*
3	3	0.8	*	*	*	*	*	*	*	*	*	*	*	*	*	*	*	*	*	*	*	*	*	*	*	*	*	*	*	*	*	*	*	7_268_hypothetical_protein	8_262_hypothetical_protein	*	11_259_hypothetical_protein	*	*	*	*	*	*	*	*	*	*	*	*
3	3	0.786	*	*	*	*	*	*	*	*	*	*	*	*	*	*	*	*	*	48_31_hypothetical_protein	49_33_hypothetical_protein	50_39_hypothetical_protein	*	*	*	*	*	*	*	*	*	*	*	*	*	*	*	*	*	*	*	*	*	*	*	*	*	*	*
3	3	0.786	*	*	*	*	*	*	*	*	*	*	*	*	*	*	*	*	*	48_33_putative_Bro-N_family_phage_antirepressor	49_35_putative_Bro-N_family_phage_antirepressor	50_41_putative_Bro-N_family_phage_antirepressor	*	*	*	*	*	*	*	*	*	*	*	*	*	*	*	*	*	*	*	*	*	*	*	*	*	*	*
3	3	0.786	*	*	*	*	*	*	*	*	*	*	*	*	*	*	*	*	*	48_34_hypothetical_protein	49_36_hypothetical_protein	50_42_phage-related_protein	*	*	*	*	*	*	*	*	*	*	*	*	*	*	*	*	*	*	*	*	*	*	*	*	*	*	*
3	3	0.786	*	*	*	*	*	*	*	*	*	*	*	*	*	*	*	*	*	48_35_DNA_polymerase_A	49_37_DNA_polymerase_A	50_43_putative_DNA_polymerase_from_bacteriophageorigin	*	*	*	*	*	*	*	*	*	*	*	*	*	*	*	*	*	*	*	*	*	*	*	*	*	*	*
3	3	0.785	*	*	*	*	*	*	*	*	*	*	*	*	*	*	*	*	*	48_32_hypothetical_protein	49_34_hypothetical_protein	50_40_conserved_hypothetical_protein	*	*	*	*	*	*	*	*	*	*	*	*	*	*	*	*	*	*	*	*	*	*	*	*	*	*	*
3	3	0.785	*	*	*	*	*	*	*	*	*	*	*	*	*	*	*	*	*	48_36_endonuclease	49_38_endonuclease	50_44_VRR-NUC_domain-containing_protein	*	*	*	*	*	*	*	*	*	*	*	*	*	*	*	*	*	*	*	*	*	*	*	*	*	*	*
3	3	0.785	*	*	*	*	*	*	*	*	*	*	*	*	*	*	*	*	*	48_38_DNA_ligase	49_40_DNA_ligase	50_2_DNA_ligase	*	*	*	*	*	*	*	*	*	*	*	*	*	*	*	*	*	*	*	*	*	*	*	*	*	*	*
3	3	0.784	*	*	*	*	*	*	*	*	*	*	*	*	*	*	*	*	*	48_21_hypothetical_protein	49_22_hypothetical_protein	50_28_conserved_hypothetical_protein	*	*	*	*	*	*	*	*	*	*	*	*	*	*	*	*	*	*	*	*	*	*	*	*	*	*	*
3	3	0.78	*	*	*	*	*	*	*	*	*	*	*	*	*	*	*	*	*	48_30_hypothetical_protein	49_32_hypothetical_protein	50_38_hypothetical_protein	*	*	*	*	*	*	*	*	*	*	*	*	*	*	*	*	*	*	*	*	*	*	*	*	*	*	*
3	3	0.769	*	*	*	*	*	*	*	*	*	*	*	*	*	*	*	*	*	*	*	*	*	*	*	*	*	*	*	*	*	*	*	*	*	*	*	*	*	*	*	*	*	*	*	*	*	*	*
3	3	0.759	*	66_19_RP_Endonuclease_I	*	*	*	*	*	*	*	*	*	106_15_endonuclease	*	*	*	*	*	*	*	*	*	*	*	*	*	*	*	*	*	*	*	*	*	*	*	*	*	*	*	*	*	*	*	*	*	*	*
3	3	0.752	*	*	*	*	*	*	*	*	*	*	*	*	*	*	*	*	*	48_18_hypothetical_protein	49_19_hypothetical_protein	50_25_putative_phage_terminase_small_subunit	*	*	*	*	*	*	*	*	*	*	*	*	*	*	*	*	*	*	*	*	*	*	*	*	*	*	*
3	3	0.74	*	*	*	*	*	*	*	*	*	*	*	*	*	*	*	*	*	*	*	*	*	*	*	*	*	*	*	*	*	*	*	*	*	*	*	*	*	17_1_hypothetical_protein	18_1_hypothetical_protein	*	*	*	*	23_57_hypothetical_protein	*	*	*
3	3	0.733	71_3_portal_protein	*	*	*	*	*	*	*	*	*	*	*	*	*	*	*	*	*	*	*	*	29_2_portal_protein	*	*	*	*	*	*	*	*	*	*	*	*	*	*	*	*	*	*	*	*	*	*	*	*	*
3	3	0.729	*	*	*	*	*	*	*	*	*	*	*	*	*	*	*	*	*	*	*	*	*	*	*	*	*	*	*	*	*	12_215_hypothetical_protein	*	7_220_hypothetical_protein	*	*	11_214_hypothetical_protein	*	*	*	*	*	*	*	*	*	*	*	*
3	3	0.727	*	*	*	*	*	*	*	*	*	*	*	*	*	*	*	*	*	48_39_guanylate_kinase	49_41_guanylate_kinase	50_3_guanylate_kinase	*	*	*	*	*	*	*	*	*	*	*	*	*	*	*	*	*	*	*	*	*	*	*	*	*	*	*
3	3	0.688	*	*	*	*	*	*	*	*	*	*	*	*	*	*	*	*	*	*	*	*	*	*	*	*	*	*	*	*	*	*	*	*	*	*	*	*	*	*	*	19_6_hypothetical_protein	20_1_hypothetical_protein	21_7_hypothetical_protein	*	*	*	*	*
3	3	0.685	*	*	*	*	*	*	*	*	*	*	*	*	*	*	*	*	*	*	*	*	*	*	*	*	*	*	*	*	*	*	*	7_25_hypothetical_protein	*	10_25_hypothetical_protein	*	105_297_hypothetical_protein	*	*	*	*	*	*	*	*	*	*	*
3	3	0.681	*	*	*	*	*	*	*	*	*	*	*	*	*	*	*	*	*	48_12_putative_major_capsid_protein	49_14_putative_major_capsid_protein	50_20_putative_phage_major_capsid_protein	*	*	*	*	*	*	*	*	*	*	*	*	*	*	*	*	*	*	*	*	*	*	*	*	*	*	*
3	3	0.666	*	*	*	*	*	*	*	*	*	*	*	*	*	*	*	*	*	*	*	*	56_30_hypothetical_protein	*	*	54_28_lysozyme	*	*	*	*	*	*	*	*	*	*	*	*	*	*	*	*	*	*	*	*	*	*	*
3	3	0.66	*	*	*	*	*	*	*	*	*	*	*	*	*	60_61_hypothetical_protein_RDJLphi1_gp61	*	*	*	*	*	*	*	*	*	*	*	*	*	*	*	*	*	*	*	*	*	*	*	*	*	*	*	*	*	*	*	*	*
3	3	0.654	71_2_terminase_large_subunit	*	*	*	*	*	*	*	*	*	*	*	*	*	*	*	*	*	*	*	*	29_1_terminase_large_subunit	*	*	*	*	*	*	*	*	*	*	*	*	*	*	*	*	*	*	*	*	*	*	*	*	*
3	3	0.627	*	*	*	*	*	*	*	*	*	*	*	*	*	*	*	*	*	*	*	*	*	*	*	*	*	*	*	*	*	*	*	*	*	*	*	*	*	*	*	*	*	*	*	*	*	*	*
3	3	0.608	*	*	*	*	*	*	*	*	*	*	*	*	*	*	*	*	*	*	*	*	*	*	*	*	*	*	*	*	*	*	*	*	*	*	*	*	*	*	*	*	*	*	*	*	*	*	*
3	3	0.598	71_64_DNA_primase	*	*	*	*	*	*	*	*	*	*	*	*	*	*	*	*	*	*	*	*	29_63_DNA_primase	*	*	*	*	55_64_P4_family_phage/plasmid_primase	*	*	*	*	*	*	*	*	*	*	*	*	*	*	*	*	*	*	*	*
3	3	0.58	*	*	*	*	*	*	*	*	*	*	*	*	*	*	*	*	*	*	*	*	*	*	*	*	*	*	*	*	*	*	*	*	*	*	*	*	*	*	*	*	*	*	*	*	24_70_putative_ribonucleoside-diphosphate_reductaseprotein;_beta_subunit	*	*
3	3	0.54	*	*	*	*	*	*	*	*	*	*	*	*	*	*	62_63_glutamate_dehydrogenase	*	63_20_hypothetical_protein	*	*	*	*	*	*	*	*	*	*	*	*	*	*	*	*	*	*	*	*	*	*	*	*	*	*	*	*	*	*
3	3	0.496	*	*	*	*	*	*	*	*	*	*	*	*	*	*	*	*	*	48_15_putative_phage-related_head-to-tail_joiningprotein	49_17_putative_phage-related_head-to-tail_joiningprotein	50_23_putative_phage-related_head-to-tail_joiningprotein	*	*	*	*	*	*	*	*	*	*	*	*	*	*	*	*	*	*	*	*	*	*	*	*	*	*	*
3	3	0.487	*	*	*	*	*	*	*	*	*	*	*	*	*	*	*	*	*	*	*	*	*	*	*	*	*	*	*	*	*	*	*	*	*	*	*	*	*	*	*	*	*	*	*	*	*	*	*
3	3	0.482	*	*	*	*	*	*	*	64_59_N4_gp52-like_protein	67_64_structural_protein;_N4_gp52-like_protein	68_64_Strucutural_protein;_N4_gp52-like_protein	*	*	*	*	*	*	*	*	*	*	*	*	*	*	*	*	*	*	*	*	*	*	*	*	*	*	*	*	*	*	*	*	*	*	*	*	*
3	3	0.452	*	*	*	*	*	*	*	*	*	*	*	*	*	*	*	*	*	*	*	*	*	*	*	*	*	*	*	*	*	*	*	*	*	*	*	*	*	*	*	*	*	*	*	*	*	*	*
3	3	0.441	*	*	*	*	*	*	*	*	*	*	*	*	*	*	*	*	*	*	*	*	*	*	*	*	*	*	*	*	*	*	*	*	*	*	*	*	*	*	*	*	*	*	*	*	*	*	*
3	3	0.362	*	*	*	*	*	*	*	*	*	*	*	*	*	*	*	*	*	*	*	*	56_7_hypothetical_protein	*	*	54_51_tape_measure_protein	*	*	*	*	*	*	*	*	*	*	*	*	*	*	*	*	*	*	*	*	*	*	*
3	3	0.304	*	*	*	*	69_31_portal_protein	*	*	*	*	*	*	*	*	*	*	*	*	*	*	*	*	*	*	*	*	*	*	*	*	*	*	*	*	*	*	*	*	*	*	*	*	*	*	*	*	*	*
3	3	0.291	*	*	*	*	*	*	*	*	*	*	*	*	*	*	*	*	*	*	*	*	*	*	*	*	*	*	*	*	*	*	*	*	*	*	*	*	*	*	*	*	*	*	*	*	*	*	*
3	3	0.241	*	*	*	*	*	*	*	*	*	*	*	*	*	*	*	*	*	*	*	*	*	29_60_C-5_cytosine-specific_DNA_methylase	*	*	*	*	55_39_C-5_cytosine-specific_DNA_methylase	*	*	*	*	*	*	*	*	*	*	*	*	*	*	*	*	*	*	*	*
3	3	0.238	*	*	*	*	*	*	*	*	*	*	*	*	*	60_4_hypothetical_protein_RDJLphi1_gp04	*	*	*	*	*	*	*	*	*	*	*	*	*	*	*	*	*	*	*	*	*	*	*	*	*	*	*	*	*	*	*	*	*
3	3	0.23	*	*	*	*	*	*	*	*	*	*	*	*	*	*	62_10_peptidoglycan_hydrolase	*	63_72_peptidoglycan_hydrolase	*	*	*	*	*	*	*	*	*	*	*	*	*	*	*	*	*	*	*	*	*	*	*	*	*	*	*	*	*	*
3	3	0.121	*	*	*	*	*	*	*	*	67_63_structural_protein	68_63_structural_protein	*	*	*	*	*	61_17_hypothetical_protein	*	*	*	*	*	*	*	*	*	*	*	*	*	*	*	*	*	*	*	*	*	*	*	*	*	*	*	*	*	*	*
2	4	0.5	*	*	*	*	*	*	*	*	*	*	*	*	*	*	*	*	*	*	*	*	*	*	*	*	*	*	*	*	*	*	*	7_2_hypothetical_protein,7_336_hypothetical_protein	8_2_hypothetical_protein,8_331_hypothetical_protein	*	*	*	*	*	*	*	*	*	*	*	*	*	*
2	4	0.5	*	*	*	*	*	*	*	*	*	*	*	*	*	*	*	*	*	*	*	*	*	*	*	*	*	*	*	*	*	12_10_hypothetical_protein,12_336_hypothetical_protein	*	*	*	*	11_11_hypothetical_protein,11_343_hypothetical_protein	*	*	*	*	*	*	*	*	*	*	*	*
2	4	0.5	*	*	*	*	*	*	*	*	*	*	*	*	*	*	*	*	*	*	*	*	*	*	*	*	*	*	*	*	*	12_12_hypothetical_protein,12_338_hypothetical_protein	*	*	*	*	11_13_hypothetical_protein,11_345_hypothetical_protein	*	*	*	*	*	*	*	*	*	*	*	*
2	4	0.5	*	*	*	*	*	*	*	*	*	*	*	*	*	*	*	*	*	*	*	*	*	*	*	*	*	*	*	*	*	12_13_hypothetical_protein,12_339_hypothetical_protein	*	*	*	*	11_14_hypothetical_protein,11_346_hypothetical_protein	*	*	*	*	*	*	*	*	*	*	*	*
2	4	0.5	*	*	*	*	*	*	*	*	*	*	*	*	*	*	*	*	*	*	*	*	*	*	*	*	*	*	*	*	*	12_15_hypothetical_protein,12_341_hypothetical_protein	*	*	*	*	11_16_hypothetical_protein,11_348_hypothetical_protein	*	*	*	*	*	*	*	*	*	*	*	*
2	4	0.5	*	*	*	*	*	*	*	*	*	*	*	*	*	*	*	*	*	*	*	*	*	*	*	*	*	*	*	*	*	12_2_hypothetical_protein,12_328_hypothetical_protein	*	*	*	*	11_2_hypothetical_protein,11_334_hypothetical_protein	*	*	*	*	*	*	*	*	*	*	*	*
2	4	0.5	*	*	*	*	*	*	*	*	*	*	*	*	*	*	*	*	*	*	*	*	*	*	*	*	*	*	*	*	*	12_330_hypothetical_protein,12_4_hypothetical_protein	*	*	*	*	11_336_hypothetical_protein,11_4_hypothetical_protein	*	*	*	*	*	*	*	*	*	*	*	*
2	4	0.5	*	*	*	*	*	*	*	*	*	*	*	*	*	*	*	*	*	*	*	*	*	*	*	*	*	*	*	*	*	12_332_hypothetical_protein,12_6_hypothetical_protein	*	*	*	*	11_339_hypothetical_protein,11_7_hypothetical_protein	*	*	*	*	*	*	*	*	*	*	*	*
2	4	0.5	*	*	*	*	*	*	*	*	*	*	*	*	*	*	*	*	*	*	*	*	*	*	*	*	*	*	*	*	*	12_334_hypothetical_protein,12_8_hypothetical_protein	*	*	*	*	11_341_hypothetical_protein,11_9_hypothetical_protein	*	*	*	*	*	*	*	*	*	*	*	*
2	4	0.5	*	*	*	*	*	*	*	*	*	*	*	*	*	*	*	*	*	*	*	*	*	*	*	*	*	*	*	*	*	12_335_hypothetical_protein,12_9_hypothetical_protein	*	*	*	*	11_10_hypothetical_protein,11_342_hypothetical_protein	*	*	*	*	*	*	*	*	*	*	*	*
2	3	0.333	*	*	*	*	*	*	*	*	*	*	*	*	*	*	*	*	*	*	*	*	*	*	*	*	*	*	*	*	*	*	*	*	*	*	*	*	*	*	*	*	*	*	*	*	*	*	*
2	3	0.333	*	*	*	*	*	*	*	*	*	*	*	*	*	*	*	*	*	*	*	*	*	*	*	*	*	*	*	*	*	*	*	*	*	*	*	*	*	*	*	*	*	*	*	*	*	*	*
2	3	0.333	*	*	*	*	*	*	*	*	*	*	*	*	*	*	*	*	*	*	*	*	*	*	*	*	*	*	*	*	*	*	*	*	*	*	*	*	*	*	*	*	*	*	*	*	*	*	*
2	3	0.333	*	*	*	*	*	*	*	*	*	*	*	*	*	*	*	*	*	*	*	*	*	*	*	*	*	*	*	*	*	*	*	*	*	*	*	*	*	*	*	*	*	*	*	*	*	*	*
2	3	0.333	*	*	*	*	*	*	*	*	*	*	*	*	*	*	*	*	*	*	*	*	*	*	*	*	*	*	*	*	*	*	*	*	*	*	*	*	*	*	*	*	*	*	*	*	*	*	*
2	3	0.333	*	*	*	*	*	*	*	*	*	*	*	*	*	*	*	*	*	*	*	*	*	*	*	*	*	*	*	*	*	*	*	*	*	*	*	*	*	*	*	*	*	*	*	*	*	*	*
2	3	0.333	*	*	*	*	*	*	*	*	*	*	*	*	*	*	*	*	*	*	*	*	*	*	*	*	*	*	*	*	*	*	*	*	*	*	*	*	*	*	*	*	*	*	*	*	*	*	*
2	3	0.333	*	*	*	*	*	*	*	*	*	*	*	*	*	*	*	*	*	*	*	*	*	*	*	*	*	*	*	*	*	*	*	*	*	*	*	*	*	*	*	*	*	*	*	*	*	*	*
2	3	0.333	*	*	*	*	*	*	*	*	*	*	*	*	*	*	*	*	*	*	*	*	*	*	*	*	*	*	*	*	*	*	*	*	*	*	*	*	*	*	*	*	*	*	*	*	*	*	*
2	3	0.333	*	*	*	*	*	*	*	*	*	*	*	*	*	*	*	*	*	*	*	*	*	*	*	*	*	*	*	*	*	*	*	*	*	*	*	*	*	*	*	*	*	*	*	*	*	*	*
2	3	0.333	*	*	*	*	*	*	*	*	*	*	*	*	*	*	*	*	*	*	*	*	*	*	*	*	*	*	*	*	*	*	*	*	*	*	*	*	*	*	*	*	*	*	*	*	*	*	*
2	3	0.333	*	*	*	*	*	*	*	*	*	*	*	*	*	*	*	*	*	*	*	*	*	*	*	*	*	*	*	*	*	*	*	*	*	*	*	*	*	*	*	*	*	*	*	*	*	*	*
2	3	0.333	*	*	*	*	*	*	*	*	*	*	*	*	*	*	*	*	*	*	*	*	*	*	*	*	*	*	*	*	*	*	*	*	*	*	*	*	*	*	*	*	*	*	*	*	*	*	*
2	3	0.333	*	*	*	*	*	*	*	*	*	*	*	*	*	*	*	*	*	*	*	*	*	*	*	*	*	*	*	*	*	*	*	*	*	*	*	*	*	*	*	*	*	*	*	*	*	*	*
2	3	0.333	*	*	*	*	*	*	*	*	*	*	*	*	*	*	*	*	*	*	*	*	*	*	*	*	*	*	*	*	*	*	*	*	*	*	*	*	*	*	*	*	*	*	*	*	*	*	*
2	3	0.333	*	*	*	*	*	*	*	*	*	*	*	*	*	*	*	*	*	*	*	*	*	*	*	*	*	*	*	*	*	*	*	*	*	*	*	*	*	*	*	*	*	*	*	*	*	*	*
2	3	0.333	*	*	*	*	*	*	*	*	*	*	*	*	*	*	*	*	*	*	*	*	*	*	*	*	*	*	*	*	*	*	*	*	*	*	*	*	*	*	*	*	*	*	*	*	*	*	*
2	3	0.333	*	*	*	*	*	*	*	*	*	*	*	*	*	*	*	*	*	*	*	*	*	*	*	*	*	*	*	*	*	*	*	*	*	*	*	*	*	*	*	*	*	*	*	*	*	*	*
2	3	0.333	*	*	*	*	*	*	*	*	*	*	*	*	*	*	*	*	*	*	*	*	*	*	*	*	*	*	*	*	*	*	*	*	*	*	*	*	*	*	*	*	*	*	*	*	*	*	*
2	3	0.333	*	*	*	*	*	*	*	*	*	*	*	*	*	*	*	*	*	*	*	*	*	*	*	*	*	*	*	*	*	*	*	*	*	*	*	*	*	*	*	*	*	*	*	*	*	*	*
2	3	0.333	*	*	*	*	*	*	*	*	*	*	*	*	*	*	*	*	*	*	*	*	*	*	*	*	*	*	*	*	*	*	*	*	*	*	*	*	*	*	*	*	*	*	*	*	*	*	*
2	3	0.333	*	*	*	*	*	*	*	*	*	*	*	*	*	*	*	*	*	*	*	*	*	*	*	*	*	*	*	*	*	*	*	*	*	*	*	*	*	*	*	*	*	*	*	*	*	*	*
2	3	0.333	*	*	*	*	*	*	*	*	*	*	*	*	*	*	*	*	*	*	*	*	*	*	*	*	*	*	*	*	*	*	*	*	*	*	*	*	*	*	*	*	*	*	*	*	*	*	*
2	3	0.333	*	*	*	*	*	*	*	*	*	*	*	*	*	*	*	*	*	*	*	*	*	*	*	*	*	*	*	*	*	*	*	*	*	*	*	*	*	*	*	*	*	*	*	*	*	*	*
2	3	0.333	*	*	*	*	*	*	*	*	*	*	*	*	*	*	*	*	*	*	*	*	*	*	*	*	*	*	*	*	*	*	*	*	*	*	*	*	*	*	*	*	*	*	*	*	*	*	1_149_ribonucleotide_reductase_class_Ia_alpha_subunit,98_149_ribonucleotide_reductase_class_Ia_alpha_subunit
2	3	0.333	*	*	*	*	*	*	*	*	*	*	*	*	*	*	*	*	*	*	*	*	*	*	*	*	*	*	*	*	*	*	*	*	*	*	*	*	*	*	*	*	*	*	*	*	*	*	1_152_ribonucleotide_reductase_class_Ia_beta_subunit,98_152_ribonucleotide_reductase_class_Ia_beta_subunit
2	3	0.333	*	*	*	*	*	*	*	*	*	*	*	*	*	*	*	*	*	*	*	*	*	*	*	*	*	*	*	*	*	*	*	*	*	*	*	*	*	*	*	*	*	*	*	*	*	*	1_191_PhoH,98_191_PhoH
2	2	1	*	*	*	*	*	*	*	*	*	*	*	*	*	*	*	*	*	*	*	*	*	*	*	*	*	*	*	*	*	*	*	*	*	*	*	*	*	*	*	*	*	*	*	*	*	*	*
2	2	1	*	*	*	*	*	*	*	*	*	*	*	*	*	*	*	*	*	*	*	*	*	*	*	*	*	*	*	*	*	*	*	*	*	*	*	*	*	*	*	*	*	*	*	*	*	*	*
2	2	1	*	*	*	*	*	*	*	*	*	*	*	*	*	*	*	*	*	*	*	*	*	*	*	*	*	*	*	*	*	*	*	*	*	*	*	*	*	*	*	*	*	*	*	*	*	*	*
2	2	1	*	*	*	*	*	*	*	*	*	*	*	*	*	*	*	*	*	*	*	*	*	*	*	*	*	*	*	*	*	*	*	*	*	*	*	*	*	*	*	*	*	*	*	*	*	*	*
2	2	1	*	*	*	*	*	*	*	*	*	*	*	*	*	*	*	*	*	*	*	*	*	*	*	*	*	*	*	*	*	*	*	*	*	*	*	*	*	*	*	*	*	*	*	*	*	*	*
2	2	1	*	*	*	*	*	*	*	*	*	*	*	*	*	*	*	*	*	*	*	*	*	*	*	*	*	*	*	*	*	*	*	*	*	*	*	*	*	*	*	*	*	*	*	*	*	*	*
2	2	1	*	*	*	*	*	*	*	*	*	*	*	*	*	*	*	*	*	*	*	*	*	*	*	*	*	*	*	*	*	*	*	*	*	*	*	*	*	*	*	*	*	*	*	*	*	*	*
2	2	1	*	*	*	*	*	*	*	*	*	*	*	*	*	*	*	*	*	*	*	*	*	*	*	*	*	*	*	*	*	*	*	*	*	*	*	*	*	*	*	*	*	*	*	*	*	*	*
2	2	1	*	*	*	*	*	*	*	*	*	*	*	*	*	*	*	*	*	*	*	*	*	*	*	*	*	*	*	*	*	*	*	*	*	*	*	*	*	*	*	*	*	*	*	*	*	*	*
2	2	1	*	*	*	*	*	*	*	*	*	*	*	*	*	*	*	*	*	*	*	*	*	*	*	*	*	*	*	*	*	*	*	*	*	*	*	*	*	*	*	*	*	*	*	*	*	*	*
2	2	1	*	*	*	*	*	*	*	*	*	*	*	*	*	*	*	*	*	*	*	*	*	*	*	*	*	*	*	*	*	*	*	*	*	*	*	*	*	*	*	*	*	*	*	*	*	*	*
2	2	1	*	*	*	*	*	*	*	*	*	*	*	*	*	*	*	*	*	*	*	*	*	*	*	*	*	*	*	*	*	*	*	*	*	*	*	*	*	*	*	*	*	*	*	*	*	*	*
2	2	1	*	*	*	*	*	*	*	*	*	*	*	*	*	*	*	*	*	*	*	*	*	*	*	*	*	*	*	*	*	*	*	*	*	*	*	*	*	*	*	*	*	*	*	*	*	*	*
2	2	1	*	*	*	*	*	*	*	*	*	*	*	*	*	*	*	*	*	*	*	*	*	*	*	*	*	*	*	*	*	*	*	*	*	*	*	*	*	*	*	*	*	*	*	*	*	*	*
2	2	1	*	*	*	*	*	*	*	*	*	*	*	*	*	*	*	*	*	*	*	*	*	*	*	*	*	*	*	*	*	*	*	*	*	*	*	*	*	*	*	*	*	*	*	*	*	*	*
2	2	1	*	*	*	*	*	*	*	*	*	*	*	*	*	*	*	*	*	*	*	*	*	*	*	*	*	*	*	*	*	*	*	*	*	*	*	*	*	*	*	*	*	*	*	*	*	*	*
2	2	1	*	*	*	*	*	*	*	*	*	*	*	*	*	*	*	*	*	*	*	*	*	*	*	*	*	*	*	*	*	*	*	*	*	*	*	*	*	*	*	*	*	*	*	*	*	*	*
2	2	1	*	*	*	*	*	*	*	*	*	*	*	*	*	*	*	*	*	*	*	*	*	*	*	*	*	*	*	*	*	*	*	*	*	*	*	*	*	*	*	*	*	*	*	*	*	*	*
2	2	1	*	*	*	*	*	*	*	*	*	*	*	*	*	*	*	*	*	*	*	*	*	*	*	*	*	*	*	*	*	*	*	*	*	*	*	*	*	*	*	*	*	*	*	*	*	*	*
2	2	1	*	*	*	*	*	*	*	*	*	*	*	*	*	*	*	*	*	*	*	*	*	*	*	*	*	*	*	*	*	*	*	*	*	*	*	*	*	*	*	*	*	*	*	*	*	*	*
2	2	1	*	*	*	*	*	*	*	*	*	*	*	*	*	*	*	*	*	*	*	*	*	*	*	*	*	*	*	*	*	*	*	*	*	*	*	*	*	*	*	*	*	*	*	*	*	*	*
2	2	1	*	*	*	*	*	*	*	*	*	*	*	*	*	*	*	*	*	*	*	*	*	*	*	*	*	*	*	*	*	*	*	*	*	*	*	*	*	*	*	*	*	*	*	*	*	*	*
2	2	1	*	*	*	*	*	*	*	*	*	*	*	*	*	*	*	*	*	*	*	*	*	*	*	*	*	*	*	*	*	*	*	*	*	*	*	*	*	*	*	*	*	*	*	*	*	*	*
2	2	1	*	*	*	*	*	*	*	*	*	*	*	*	*	*	*	*	*	*	*	*	*	*	*	*	*	*	*	*	*	*	*	*	*	*	*	*	*	*	*	*	*	*	*	*	*	*	*
2	2	1	*	*	*	*	*	*	*	*	*	*	*	*	*	*	*	*	*	*	*	*	*	*	*	*	*	*	*	*	*	*	*	*	*	*	*	*	*	*	*	*	*	*	*	*	*	*	*
2	2	1	*	*	*	*	*	*	*	*	*	*	*	*	*	*	*	*	*	*	*	*	*	*	*	*	*	*	*	*	*	*	*	*	*	*	*	*	*	*	*	*	*	*	*	*	*	*	*
2	2	1	*	*	*	*	*	*	*	*	*	*	*	*	*	*	*	*	*	*	*	*	*	*	*	*	*	*	*	*	*	*	*	*	*	*	*	*	*	*	*	*	*	*	*	*	*	*	*
2	2	1	*	*	*	*	*	*	*	*	*	*	*	*	*	*	*	*	*	*	*	*	*	*	*	*	*	*	*	*	*	*	*	*	*	*	*	*	*	*	*	*	*	*	*	*	*	*	*
2	2	1	*	*	*	*	*	*	*	*	*	*	*	*	*	*	*	*	*	*	*	*	*	*	*	*	*	*	*	*	*	*	*	*	*	*	*	*	*	*	*	*	*	*	*	*	*	*	*
2	2	1	*	*	*	*	*	*	*	*	*	*	*	*	*	*	*	*	*	*	*	*	*	*	*	*	*	*	*	*	*	*	*	*	*	*	*	*	*	*	*	*	*	*	*	*	*	*	*
2	2	1	*	*	*	*	*	*	*	*	*	*	*	*	*	*	*	*	*	*	*	*	*	*	*	*	*	*	*	*	*	*	*	*	*	*	*	*	*	*	*	*	*	*	*	*	*	*	*
2	2	1	*	*	*	*	*	*	*	*	*	*	*	*	*	*	*	*	*	*	*	*	*	*	*	*	*	*	*	*	*	*	*	*	*	*	*	*	*	*	*	*	*	*	*	*	*	*	*
2	2	1	*	*	*	*	*	*	*	*	*	*	*	*	*	*	*	*	*	*	*	*	*	*	*	*	*	*	*	*	*	*	*	*	*	*	*	*	*	*	*	*	*	*	*	*	*	*	*
2	2	1	*	*	*	*	*	*	*	*	*	*	*	*	*	*	*	*	*	*	*	*	*	*	*	*	*	*	*	*	*	*	*	*	*	*	*	*	*	*	*	*	*	*	*	*	*	*	*
2	2	1	*	*	*	*	*	*	*	*	*	*	*	*	*	*	*	*	*	*	*	*	*	*	*	*	*	*	*	*	*	*	*	*	*	*	*	*	*	*	*	*	*	*	*	*	*	*	*
2	2	1	*	*	*	*	*	*	*	*	*	*	*	*	*	*	*	*	*	*	*	*	*	*	*	*	*	*	*	*	*	*	*	*	*	*	*	*	*	*	*	*	*	*	*	*	*	*	*
2	2	1	*	*	*	*	*	*	*	*	*	*	*	*	*	*	*	*	*	*	*	*	*	*	*	*	*	*	*	*	*	*	*	*	*	*	*	*	*	*	*	*	*	*	*	*	*	*	*
2	2	1	*	*	*	*	*	*	*	*	*	*	*	*	*	*	*	*	*	*	*	*	*	*	*	*	*	*	*	*	*	*	*	*	*	*	*	*	*	*	*	*	*	*	*	*	*	*	*
2	2	1	*	*	*	*	*	*	*	*	*	*	*	*	*	*	*	*	*	*	*	*	*	*	*	*	*	*	*	*	*	*	*	*	*	*	*	*	*	*	*	*	*	*	*	*	*	*	*
2	2	1	*	*	*	*	*	*	*	*	*	*	*	*	*	*	*	*	*	*	*	*	*	*	*	*	*	*	*	*	*	*	*	*	*	*	*	*	*	*	*	*	*	*	*	*	*	*	*
2	2	1	*	*	*	*	*	*	*	*	*	*	*	*	*	*	*	*	*	*	*	*	*	*	*	*	*	*	*	*	*	*	*	*	*	*	*	*	*	*	*	*	*	*	*	*	*	*	*
2	2	1	*	*	*	*	*	*	*	*	*	*	*	*	*	*	*	*	*	*	*	*	*	*	*	*	*	*	*	*	*	*	*	*	*	*	*	*	*	*	*	*	*	*	*	*	*	*	*
2	2	1	*	*	*	*	*	*	*	*	*	*	*	*	*	*	*	*	*	*	*	*	*	*	*	*	*	*	*	*	*	*	*	*	*	*	*	*	*	*	*	*	*	*	*	*	*	*	*
2	2	1	*	*	*	*	*	*	*	*	*	*	*	*	*	*	*	*	*	*	*	*	*	*	*	*	*	*	*	*	*	*	*	*	*	*	*	*	*	*	*	*	*	*	*	*	*	*	*
2	2	1	*	*	*	*	*	*	*	*	*	*	*	*	*	*	*	*	*	*	*	*	*	*	*	*	*	*	*	*	*	*	*	*	*	*	*	*	*	*	*	*	*	*	*	*	*	*	*
2	2	1	*	*	*	*	*	*	*	*	*	*	*	*	*	*	*	*	*	*	*	*	*	*	*	*	*	*	*	*	*	*	*	*	*	*	*	*	*	*	*	*	*	*	*	*	*	*	*
2	2	1	*	*	*	*	*	*	*	*	*	*	*	*	*	*	*	*	*	*	*	*	*	*	*	*	*	*	*	*	*	*	*	*	*	*	*	*	*	*	*	*	*	*	*	*	*	*	*
2	2	1	*	*	*	*	*	*	*	*	*	*	*	*	*	*	*	*	*	*	*	*	*	*	*	*	*	*	*	*	*	*	*	*	*	*	*	*	*	*	*	*	*	*	*	*	*	*	*
2	2	1	*	*	*	*	*	*	*	*	*	*	*	*	*	*	*	*	*	*	*	*	*	*	*	*	*	*	*	*	*	*	*	*	*	*	*	*	*	*	*	*	*	*	*	*	*	*	*
2	2	1	*	*	*	*	*	*	*	*	*	*	*	*	*	*	*	*	*	*	*	*	*	*	*	*	*	*	*	*	*	*	*	*	*	*	*	*	*	*	*	*	*	*	*	*	*	*	*
2	2	1	*	*	*	*	*	*	*	*	*	*	*	*	*	*	*	*	*	*	*	*	*	*	*	*	*	*	*	*	*	*	*	*	*	*	*	*	*	*	*	*	*	*	*	*	*	*	*
2	2	1	*	*	*	*	*	*	*	*	*	*	*	*	*	*	*	*	*	*	*	*	*	*	*	*	*	*	*	*	*	*	*	*	*	*	*	*	*	*	*	*	*	*	*	*	*	*	*
2	2	1	*	*	*	*	*	*	*	*	*	*	*	*	*	*	*	*	*	*	*	*	*	*	*	*	*	*	*	*	*	*	*	*	*	*	*	*	*	*	*	*	*	*	*	*	*	*	*
2	2	1	*	*	*	*	*	*	*	*	*	*	*	*	*	*	*	*	*	*	*	*	*	*	*	*	*	*	*	*	*	*	*	*	*	*	*	*	*	*	*	*	*	*	*	*	*	*	*
2	2	1	*	*	*	*	*	*	*	*	*	*	*	*	*	*	*	*	*	*	*	*	*	*	*	*	*	*	*	*	*	*	*	*	*	*	*	*	*	*	*	*	*	*	*	*	*	*	*
2	2	1	*	*	*	*	*	*	*	*	*	*	*	*	*	*	*	*	*	*	*	*	*	*	*	*	*	*	*	*	*	*	*	*	*	*	*	*	*	*	*	*	*	*	*	*	*	*	*
2	2	1	*	*	*	*	*	*	*	*	*	*	*	*	*	*	*	*	*	*	*	*	*	*	*	*	*	*	*	*	*	*	*	*	*	*	*	*	*	*	*	*	*	*	*	*	*	*	*
2	2	1	*	*	*	*	*	*	*	*	*	*	*	*	*	*	*	*	*	*	*	*	*	*	*	*	*	*	*	*	*	*	*	*	*	*	*	*	*	*	*	*	*	*	*	*	*	*	*
2	2	1	*	*	*	*	*	*	*	*	*	*	*	*	*	*	*	*	*	*	*	*	*	*	*	*	*	*	*	*	*	*	*	*	*	*	*	*	*	*	*	*	*	*	*	*	*	*	*
2	2	1	*	*	*	*	*	*	*	*	*	*	*	*	*	*	*	*	*	*	*	*	*	*	*	*	*	*	*	*	*	*	*	*	*	*	*	*	*	*	*	*	*	*	*	*	*	*	*
2	2	1	*	*	*	*	*	*	*	*	*	*	*	*	*	*	*	*	*	*	*	*	*	*	*	*	*	*	*	*	*	*	*	*	*	*	*	*	*	*	*	*	*	*	*	*	*	*	*
2	2	1	*	*	*	*	*	*	*	*	*	*	*	*	*	*	*	*	*	*	*	*	*	*	*	*	*	*	*	*	*	*	*	*	*	*	*	*	*	*	*	*	*	*	*	*	*	*	*
2	2	1	*	*	*	*	*	*	*	*	*	*	*	*	*	*	*	*	*	*	*	*	*	*	*	*	*	*	*	*	*	*	*	*	*	*	*	*	*	*	*	*	*	*	*	*	*	*	*
2	2	1	*	*	*	*	*	*	*	*	*	*	*	*	*	*	*	*	*	*	*	*	*	*	*	*	*	*	*	*	*	*	*	*	*	*	*	*	*	*	*	*	*	*	*	*	*	*	*
2	2	1	*	*	*	*	*	*	*	*	*	*	*	*	*	*	*	*	*	*	*	*	*	*	*	*	*	*	*	*	*	*	*	*	*	*	*	*	*	*	*	*	*	*	*	*	*	*	*
2	2	1	*	*	*	*	*	*	*	*	*	*	*	*	*	*	*	*	*	*	*	*	*	*	*	*	*	*	*	*	*	*	*	*	*	*	*	*	*	*	*	*	*	*	*	*	*	*	*
2	2	1	*	*	*	*	*	*	*	*	*	*	*	*	*	*	*	*	*	*	*	*	*	*	*	*	*	*	*	*	*	*	*	*	*	*	*	*	*	*	*	*	*	*	*	*	*	*	*
2	2	1	*	*	*	*	*	*	*	*	*	*	*	*	*	*	*	*	*	*	*	*	*	*	*	*	*	*	*	*	*	*	*	*	*	*	*	*	*	*	*	*	*	*	*	*	*	*	*
2	2	1	*	*	*	*	*	*	*	*	*	*	*	*	*	*	*	*	*	*	*	*	*	*	*	*	*	*	*	*	*	*	*	*	*	*	*	*	*	*	*	*	*	*	*	*	*	*	*
2	2	1	*	*	*	*	*	*	*	*	*	*	*	*	*	*	*	*	*	*	*	*	*	*	*	*	*	*	*	*	*	*	*	*	*	*	*	*	*	*	*	*	*	*	*	*	*	*	*
2	2	1	*	*	*	*	*	*	*	*	*	*	*	*	*	*	*	*	*	*	*	*	*	*	*	*	*	*	*	*	*	*	*	*	*	*	*	*	*	*	*	*	*	*	*	*	*	*	*
2	2	1	*	*	*	*	*	*	*	*	*	*	*	*	*	*	*	*	*	*	*	*	*	*	*	*	*	*	*	*	*	*	*	*	*	*	*	*	*	*	*	*	*	*	*	*	*	*	*
2	2	1	*	*	*	*	*	*	*	*	*	*	*	*	*	*	*	*	*	*	*	*	*	*	*	*	*	*	*	*	*	*	*	*	*	*	*	*	*	*	*	*	*	*	*	*	*	*	*
2	2	1	*	*	*	*	*	*	*	*	*	*	*	*	*	*	*	*	*	*	*	*	*	*	*	*	*	*	*	*	*	*	*	*	*	*	*	*	*	*	*	*	*	*	*	*	*	*	*
2	2	1	*	*	*	*	*	*	*	*	*	*	*	*	*	*	*	*	*	*	*	*	*	*	*	*	*	*	*	*	*	*	*	*	*	*	*	*	*	*	*	*	*	*	*	*	*	*	*
2	2	1	*	*	*	*	*	*	*	*	*	*	*	*	*	*	*	*	*	*	*	*	*	*	*	*	*	*	*	*	*	*	*	*	*	*	*	*	*	*	*	*	*	*	*	*	*	*	*
2	2	1	*	*	*	*	*	*	*	*	*	*	*	*	*	*	*	*	*	*	*	*	*	*	*	*	*	*	*	*	*	*	*	*	*	*	*	*	*	*	*	*	*	*	*	*	*	*	*
2	2	1	*	*	*	*	*	*	*	*	*	*	*	*	*	*	*	*	*	*	*	*	*	*	*	*	*	*	*	*	*	*	*	*	*	*	*	*	*	*	*	*	*	*	*	*	*	*	*
2	2	1	*	*	*	*	*	*	*	*	*	*	*	*	*	*	*	*	*	*	*	*	*	*	*	*	*	*	*	*	*	*	*	*	*	*	*	*	*	*	*	*	*	*	*	*	*	*	*
2	2	1	*	*	*	*	*	*	*	*	*	*	*	*	*	*	*	*	*	*	*	*	*	*	*	*	*	*	*	*	*	*	*	*	*	*	*	*	*	*	*	*	*	*	*	*	*	*	*
2	2	1	*	*	*	*	*	*	*	*	*	*	*	*	*	*	*	*	*	*	*	*	*	*	*	*	*	*	*	*	*	*	*	*	*	*	*	*	*	*	*	*	*	*	*	*	*	*	*
2	2	1	*	*	*	*	*	*	*	*	*	*	*	*	*	*	*	*	*	*	*	*	*	*	*	*	*	*	*	*	*	*	*	*	*	*	*	*	*	*	*	*	*	*	*	*	*	*	*
2	2	1	*	*	*	*	*	*	*	*	*	*	*	*	*	*	*	*	*	*	*	*	*	*	*	*	*	*	*	*	*	*	*	*	*	*	*	*	*	*	*	*	*	*	*	*	*	*	*
2	2	1	*	*	*	*	*	*	*	*	*	*	*	*	*	*	*	*	*	*	*	*	*	*	*	*	*	*	*	*	*	*	*	*	*	*	*	*	*	*	*	*	*	*	*	*	*	*	*
2	2	1	*	*	*	*	*	*	*	*	*	*	*	*	*	*	*	*	*	*	*	*	*	*	*	*	*	*	*	*	*	*	*	*	*	*	*	*	*	*	*	*	*	*	*	*	*	*	*
2	2	1	*	*	*	*	*	*	*	*	*	*	*	*	*	*	*	*	*	*	*	*	*	*	*	*	*	*	*	*	*	*	*	*	*	*	*	*	*	*	*	*	*	*	*	*	*	*	*
2	2	1	*	*	*	*	*	*	*	*	*	*	*	*	*	*	*	*	*	*	*	*	*	*	*	*	*	*	*	*	*	*	*	*	*	*	*	*	*	*	*	*	*	*	*	*	*	*	*
2	2	1	*	*	*	*	*	*	*	*	*	*	*	*	*	*	*	*	*	*	*	*	*	*	*	*	*	*	*	*	*	*	*	*	*	*	*	*	*	*	*	*	*	*	*	*	*	*	*
2	2	1	*	*	*	*	*	*	*	*	*	*	*	*	*	*	*	*	*	*	*	*	*	*	*	*	*	*	*	*	*	*	*	*	*	*	*	*	*	*	*	*	*	*	*	*	*	*	*
2	2	1	*	*	*	*	*	*	*	*	*	*	*	*	*	*	*	*	*	*	*	*	*	*	*	*	*	*	*	*	*	*	*	*	*	*	*	*	*	*	*	*	*	*	*	*	*	*	*
2	2	1	*	*	*	*	*	*	*	*	*	*	*	*	*	*	*	*	*	*	*	*	*	*	*	*	*	*	*	*	*	*	*	*	*	*	*	*	*	*	*	*	*	*	*	*	*	*	*
2	2	1	*	*	*	*	*	*	*	*	*	*	*	*	*	*	*	*	*	*	*	*	*	*	*	*	*	*	*	*	*	*	*	*	*	*	*	*	*	*	*	*	*	*	*	*	*	*	*
2	2	1	*	*	*	*	*	*	*	*	*	*	*	*	*	*	*	*	*	*	*	*	*	*	*	*	*	*	*	*	*	*	*	*	*	*	*	*	*	*	*	*	*	*	*	*	*	*	*
2	2	1	*	*	*	*	*	*	*	*	*	*	*	*	*	*	*	*	*	*	*	*	*	*	*	*	*	*	*	*	*	*	*	*	*	*	*	*	*	*	*	*	*	*	*	*	*	*	*
2	2	1	*	*	*	*	*	*	*	*	*	*	*	*	*	*	*	*	*	*	*	*	*	*	*	*	*	*	*	*	*	*	*	*	*	*	*	*	*	*	*	*	*	*	*	*	*	*	*
2	2	1	*	*	*	*	*	*	*	*	*	*	*	*	*	*	*	*	*	*	*	*	*	*	*	*	*	*	*	*	*	*	*	*	*	*	*	*	*	*	*	*	*	*	*	*	*	*	*
2	2	1	*	*	*	*	*	*	*	*	*	*	*	*	*	*	*	*	*	*	*	*	*	*	*	*	*	*	*	*	*	*	*	*	*	*	*	*	*	*	*	*	*	*	*	*	*	*	*
2	2	1	*	*	*	*	*	*	*	*	*	*	*	*	*	*	*	*	*	*	*	*	*	*	*	*	*	*	*	*	*	*	*	*	*	*	*	*	*	*	*	*	*	*	*	*	*	*	*
2	2	1	*	*	*	*	*	*	*	*	*	*	*	*	*	*	*	*	*	*	*	*	*	*	*	*	*	*	*	*	*	*	*	*	*	*	*	*	*	*	*	*	*	*	*	*	*	*	*
2	2	1	*	*	*	*	*	*	*	*	*	*	*	*	*	*	*	*	*	*	*	*	*	*	*	*	*	*	*	*	*	*	*	*	*	*	*	*	*	*	*	*	*	*	*	*	*	*	*
2	2	1	*	*	*	*	*	*	*	*	*	*	*	*	*	*	*	*	*	*	*	*	*	*	*	*	*	*	*	*	*	*	*	*	*	*	*	*	*	*	*	*	*	*	*	*	*	*	*
2	2	1	*	*	*	*	*	*	*	*	*	*	*	*	*	*	*	*	*	*	*	*	*	*	*	*	*	*	*	*	*	*	*	*	*	*	*	*	*	*	*	*	*	*	*	*	*	*	*
2	2	1	*	*	*	*	*	*	*	*	*	*	*	*	*	*	*	*	*	*	*	*	*	*	*	*	*	*	*	*	*	*	*	*	*	*	*	*	*	*	*	*	*	*	*	*	*	*	*
2	2	1	*	*	*	*	*	*	*	*	*	*	*	*	*	*	*	*	*	*	*	*	*	*	*	*	*	*	*	*	*	*	*	*	*	*	*	*	*	*	*	*	*	*	*	*	*	*	*
2	2	1	*	*	*	*	*	*	*	*	*	*	*	*	*	*	*	*	*	*	*	*	*	*	*	*	*	*	*	*	*	*	*	*	*	*	*	*	*	*	*	*	*	*	*	*	*	*	*
2	2	1	*	*	*	*	*	*	*	*	*	*	*	*	*	*	*	*	*	*	*	*	*	*	*	*	*	*	*	*	*	*	*	*	*	*	*	*	*	*	*	*	*	*	*	*	*	*	*
2	2	1	*	*	*	*	*	*	*	*	*	*	*	*	*	*	*	*	*	*	*	*	*	*	*	*	*	*	*	*	*	*	*	*	*	*	*	*	*	*	*	*	*	*	*	*	*	*	*
2	2	1	*	*	*	*	*	*	*	*	*	*	*	*	*	*	*	*	*	*	*	*	*	*	*	*	*	*	*	*	*	*	*	*	*	*	*	*	*	*	*	*	*	*	*	*	*	*	*
2	2	1	*	*	*	*	*	*	*	*	*	*	*	*	*	*	*	*	*	*	*	*	*	*	*	*	*	*	*	*	*	*	*	*	*	*	*	*	*	*	*	*	*	*	*	*	*	*	*
2	2	1	*	*	*	*	*	*	*	*	*	*	*	*	*	*	*	*	*	*	*	*	*	*	*	*	*	*	*	*	*	*	*	*	*	*	*	*	*	*	*	*	*	*	*	*	*	*	*
2	2	1	*	*	*	*	*	*	*	*	*	*	*	*	*	*	*	*	*	*	*	*	*	*	*	*	*	*	*	*	*	*	*	*	*	*	*	*	*	*	*	*	*	*	*	*	*	*	*
2	2	1	*	*	*	*	*	*	*	*	*	*	*	*	*	*	*	*	*	*	*	*	*	*	*	*	*	*	*	*	*	*	*	*	*	*	*	*	*	*	*	*	*	*	*	*	*	*	*
2	2	1	*	*	*	*	*	*	*	*	*	*	*	*	*	*	*	*	*	*	*	*	*	*	*	*	*	*	*	*	*	*	*	*	*	*	*	*	*	*	*	*	*	*	*	*	*	*	*
2	2	1	*	*	*	*	*	*	*	*	*	*	*	*	*	*	*	*	*	*	*	*	*	*	*	*	*	*	*	*	*	*	*	*	*	*	*	*	*	*	*	*	*	*	*	*	*	*	*
2	2	1	*	*	*	*	*	*	*	*	*	*	*	*	*	*	*	*	*	*	*	*	*	*	*	*	*	*	*	*	*	*	*	*	*	*	*	*	*	*	*	*	*	*	*	*	*	*	*
2	2	1	*	*	*	*	*	*	*	*	*	*	*	*	*	*	*	*	*	*	*	*	*	*	*	*	*	*	*	*	*	*	*	*	*	*	*	*	*	*	*	*	*	*	*	*	*	*	*
2	2	1	*	*	*	*	*	*	*	*	*	*	*	*	*	*	*	*	*	*	*	*	*	*	*	*	*	*	*	*	*	*	*	*	*	*	*	*	*	*	*	*	*	*	*	*	*	*	*
2	2	1	*	*	*	*	*	*	*	*	*	*	*	*	*	*	*	*	*	*	*	*	*	*	*	*	*	*	*	*	*	*	*	*	*	*	*	*	*	*	*	*	*	*	*	*	*	*	*
2	2	1	*	*	*	*	*	*	*	*	*	*	*	*	*	*	*	*	*	*	*	*	*	*	*	*	*	*	*	*	*	*	*	*	*	*	*	*	*	*	*	*	*	*	*	*	*	*	*
2	2	1	*	*	*	*	*	*	*	*	*	*	*	*	*	*	*	*	*	*	*	*	*	*	*	*	*	*	*	*	*	*	*	*	*	*	*	*	*	*	*	*	*	*	*	*	*	*	*
2	2	1	*	*	*	*	*	*	*	*	*	*	*	*	*	*	*	*	*	*	*	*	*	*	*	*	*	*	*	*	*	*	*	*	*	*	*	*	*	*	*	*	*	*	*	*	*	*	*
2	2	1	*	*	*	*	*	*	*	*	*	*	*	*	*	*	*	*	*	*	*	*	*	*	*	*	*	*	*	*	*	*	*	*	*	*	*	*	*	*	*	*	*	*	*	*	*	*	*
2	2	1	*	*	*	*	*	*	*	*	*	*	*	*	*	*	*	*	*	*	*	*	*	*	*	*	*	*	*	*	*	*	*	*	*	*	*	*	*	*	*	*	*	*	*	*	*	*	*
2	2	1	*	*	*	*	*	*	*	*	*	*	*	*	*	*	*	*	*	*	*	*	*	*	*	*	*	*	*	*	*	*	*	*	*	*	*	*	*	*	*	*	*	*	*	*	*	*	*
2	2	1	*	*	*	*	*	*	*	*	*	*	*	*	*	*	*	*	*	*	*	*	*	*	*	*	*	*	*	*	*	*	*	*	*	*	*	*	*	*	*	*	*	*	*	*	*	*	*
2	2	1	*	*	*	*	*	*	*	*	*	*	*	*	*	*	*	*	*	*	*	*	*	*	*	*	*	*	*	*	*	*	*	*	*	*	*	*	*	*	*	*	*	*	*	*	*	*	*
2	2	1	*	*	*	*	*	*	*	*	*	*	*	*	*	*	*	*	*	*	*	*	*	*	*	*	*	*	*	*	*	*	*	*	*	*	*	*	*	*	*	*	*	*	*	*	*	2_30_hypothetical_protein	*
2	2	1	*	*	*	*	*	*	*	*	*	*	*	*	*	*	*	*	*	*	*	*	*	*	*	*	*	*	*	*	*	*	*	*	*	*	*	*	*	*	*	*	*	*	*	*	*	2_31_hypothetical_protein	*
2	2	1	*	*	*	*	*	*	*	*	*	*	*	*	*	*	*	*	*	*	*	*	*	*	*	*	*	*	*	*	*	*	*	*	*	*	*	*	*	*	*	*	*	*	*	*	*	2_32_hypothetical_protein	*
2	2	1	*	*	*	*	*	*	*	*	*	*	*	*	*	*	*	*	*	*	*	*	*	*	*	*	*	*	*	*	*	*	*	*	*	*	*	*	*	*	*	*	*	*	*	*	*	2_40_hypothetical_protein	*
2	2	1	*	*	*	*	*	*	*	*	*	*	*	*	*	*	*	*	*	*	*	*	*	*	*	*	*	*	*	*	*	*	*	*	*	*	*	*	*	*	*	*	*	*	*	*	24_134_hypothetical_protein	*	*
2	2	1	*	*	*	*	*	*	*	*	*	*	*	*	*	*	*	*	*	*	*	*	*	*	*	*	*	*	*	*	*	*	*	*	*	*	*	*	*	*	*	*	*	*	*	*	24_18_putative_tail_assembly_protein	*	*
2	2	1	*	*	*	*	*	*	*	*	*	*	*	*	*	*	*	*	*	*	*	*	*	*	*	*	*	*	*	*	*	*	*	*	*	*	*	*	*	*	*	*	*	*	22_10_hypothetical_protein	23_7_hypothetical_protein	*	*	*
2	2	1	*	*	*	*	*	*	*	*	*	*	*	*	*	*	*	*	*	*	*	*	*	*	*	*	*	*	*	*	*	*	*	*	*	*	*	*	*	*	*	*	*	*	22_11_hypothetical_protein	23_8_hypothetical_protein	*	*	*
2	2	1	*	*	*	*	*	*	*	*	*	*	*	*	*	*	*	*	*	*	*	*	*	*	*	*	*	*	*	*	*	*	*	*	*	*	*	*	*	*	*	*	*	*	22_35_hypothetical_protein	23_30_hypothetical_protein	*	*	*
2	2	1	*	*	*	*	*	*	*	*	*	*	*	*	*	*	*	*	*	*	*	*	*	*	*	*	*	*	*	*	*	*	*	*	*	*	*	*	*	*	*	19_1_hypothetical_protein	*	21_2_hypothetical_protein	*	*	*	*	*
2	2	1	*	*	*	*	*	*	*	*	*	*	*	*	*	*	*	*	*	*	*	*	*	*	*	*	*	*	*	*	*	*	*	*	*	*	*	*	*	*	*	19_2_hypothetical_protein	*	21_3_hypothetical_protein	*	*	*	*	*
2	2	1	*	*	*	*	*	*	*	*	*	*	*	*	*	*	*	*	*	*	*	*	*	*	*	*	*	*	*	*	*	*	*	*	*	*	*	*	*	*	*	19_3_hypothetical_protein	*	21_4_hypothetical_protein	*	*	*	*	*
2	2	1	*	*	*	*	*	*	*	*	*	*	*	*	*	*	*	*	*	*	*	*	*	*	*	*	*	*	*	*	*	*	*	*	*	*	*	*	*	*	*	19_4_hypothetical_protein	*	21_5_hypothetical_protein	*	*	*	*	*
2	2	1	*	*	*	*	*	*	*	*	*	*	*	*	*	*	*	*	*	*	*	*	*	*	*	*	*	*	*	*	*	*	*	*	*	*	*	*	*	*	*	19_5_hypothetical_protein	*	21_6_hypothetical_protein	*	*	*	*	*
2	2	1	*	*	*	*	*	*	*	*	*	*	*	*	*	*	*	*	*	*	*	*	*	*	*	*	*	*	*	*	*	*	*	*	*	*	*	*	*	*	*	19_81_hypothetical_protein	*	21_82_hypothetical_protein	*	*	*	*	*
2	2	1	*	*	*	*	*	*	*	*	*	*	*	*	*	*	*	*	*	*	*	*	*	*	*	*	*	*	*	*	*	*	*	*	*	*	*	*	*	17_11_hypothetical_protein	18_11_hypothetical_protein	*	*	*	*	*	*	*	*
2	2	1	*	*	*	*	*	*	*	*	*	*	*	*	*	*	*	*	*	*	*	*	*	*	*	*	*	*	*	*	*	*	*	*	*	*	*	*	*	17_12_hypothetical_protein	18_12_hypothetical_protein	*	*	*	*	*	*	*	*
2	2	1	*	*	*	*	*	*	*	*	*	*	*	*	*	*	*	*	*	*	*	*	*	*	*	*	*	*	*	*	*	*	*	*	*	*	*	*	*	17_13_hypothetical_protein	18_13_hypothetical_protein	*	*	*	*	*	*	*	*
2	2	1	*	*	*	*	*	*	*	*	*	*	*	*	*	*	*	*	*	*	*	*	*	*	*	*	*	*	*	*	*	*	*	*	*	*	*	*	16_16_putative_phage_single-stranded_DNA-bindingprotein	*	*	*	*	*	*	*	*	*	*
2	2	1	*	*	*	*	*	*	*	*	*	*	*	*	*	*	*	*	*	*	*	*	*	*	*	*	*	*	*	*	*	*	*	*	*	*	*	*	16_17_putative_endonuclease_I_protein	*	*	*	*	*	*	*	*	*	*
2	2	1	*	*	*	*	*	*	*	*	*	*	*	*	*	*	*	*	*	*	*	*	*	*	*	*	*	*	*	*	*	*	*	*	*	*	*	*	16_35_putative_T7-like_capsid_assembly_protein	*	*	*	*	*	*	*	*	*	*
2	2	1	*	*	*	*	*	*	*	*	*	*	*	*	*	*	*	*	*	*	*	*	*	*	*	*	*	*	*	*	*	*	*	*	*	10_193_hypothetical_protein	*	105_132_hypothetical_protein	*	*	*	*	*	*	*	*	*	*	*
2	2	1	*	*	*	*	*	*	*	*	*	*	*	*	*	*	*	*	*	*	*	*	*	*	*	*	*	*	*	*	*	*	*	*	*	10_254_hypothetical_protein	*	105_69_hypothetical_protein	*	*	*	*	*	*	*	*	*	*	*
2	2	1	*	*	*	*	*	*	*	*	*	*	*	*	*	*	*	*	*	*	*	*	*	*	*	*	*	*	*	*	*	*	*	*	*	10_270_hypothetical_protein	*	105_53_hypothetical_protein	*	*	*	*	*	*	*	*	*	*	*
2	2	1	*	*	*	*	*	*	*	*	*	*	*	*	*	*	*	*	*	*	*	*	*	*	*	*	*	*	*	*	*	*	*	*	*	10_35_hypothetical_protein	*	105_287_hypothetical_protein	*	*	*	*	*	*	*	*	*	*	*
2	2	1	*	*	*	*	*	*	*	*	*	*	*	*	*	*	*	*	*	*	*	*	*	*	*	*	*	*	*	*	*	*	*	*	*	10_82_hypothetical_protein	*	105_239_hypothetical_protein	*	*	*	*	*	*	*	*	*	*	*
2	2	1	*	*	*	*	*	*	*	*	*	*	*	*	*	*	*	*	*	*	*	*	*	*	*	*	*	*	*	*	*	*	*	*	8_21_hypothetical_protein	*	*	105_301_hypothetical_protein	*	*	*	*	*	*	*	*	*	*	*
2	2	1	*	*	*	*	*	*	*	*	*	*	*	*	*	*	*	*	*	*	*	*	*	*	*	*	*	*	*	*	*	*	*	7_256_hypothetical_protein	8_250_hypothetical_protein	*	*	*	*	*	*	*	*	*	*	*	*	*	*
2	2	1	*	*	*	*	*	*	*	*	*	*	*	*	*	*	*	*	*	*	*	*	*	*	*	*	*	*	*	*	*	*	*	7_267_hypothetical_protein	8_261_hypothetical_protein	*	*	*	*	*	*	*	*	*	*	*	*	*	*
2	2	1	*	*	*	*	*	*	*	*	*	*	*	*	*	*	*	*	*	*	*	*	*	*	*	*	*	*	*	*	*	*	5_102_putative_protein_metallo-phosphoesterase	*	*	*	*	*	*	*	*	*	*	*	*	*	*	*	*
2	2	1	*	*	*	*	*	*	*	*	*	*	*	*	*	*	*	*	*	*	*	*	*	*	*	*	*	*	*	*	*	*	5_230_putative_oxoglutarate_oxygenase_domain_protein	*	*	*	*	*	*	*	*	*	*	*	*	*	*	*	*
2	2	1	*	*	*	*	*	*	*	*	*	*	*	*	*	*	*	*	*	*	*	*	*	*	*	*	*	*	*	*	*	*	5_310_hypothetical_protein	*	*	*	11_144_hypothetical_protein	*	*	*	*	*	*	*	*	*	*	*	*
2	2	1	*	*	*	*	*	*	*	*	*	*	*	*	*	*	*	*	*	*	*	*	*	*	*	*	*	*	*	*	*	*	5_403_hypothetical_protein	*	*	*	11_195_hypothetical_protein	*	*	*	*	*	*	*	*	*	*	*	*
2	2	1	*	*	*	*	*	*	*	*	*	*	*	*	*	*	*	*	*	*	*	*	*	*	*	*	*	*	*	*	*	12_251_hypothetical_protein	*	*	8_252_hypothetical_protein	*	*	*	*	*	*	*	*	*	*	*	*	*	*
2	2	1	*	*	*	*	*	*	*	*	*	*	*	*	*	*	*	*	*	*	*	*	*	*	*	*	*	*	*	*	*	12_282_hypothetical_protein	*	7_291_hypothetical_protein	*	*	*	*	*	*	*	*	*	*	*	*	*	*	*
2	2	1	*	*	*	*	*	*	*	*	*	*	*	*	*	*	*	*	*	*	*	*	*	*	*	*	*	*	*	*	*	12_32_hypothetical_protein	*	7_36_hypothetical_protein	*	*	*	*	*	*	*	*	*	*	*	*	*	*	*
2	2	1	*	*	*	*	*	*	*	*	*	*	*	*	*	*	*	*	*	*	*	*	*	*	*	*	*	*	*	*	*	12_33_hypothetical_protein	*	7_37_hypothetical_protein	*	*	*	*	*	*	*	*	*	*	*	*	*	*	*
2	2	1	*	*	*	*	*	*	*	*	*	*	*	*	*	*	*	*	*	*	*	*	*	*	*	*	*	*	*	*	*	12_47_hypothetical_protein	*	*	8_47_hypothetical_protein	*	*	*	*	*	*	*	*	*	*	*	*	*	*
2	2	1	*	*	*	*	*	*	*	*	*	*	*	*	*	*	*	*	*	*	*	*	*	*	*	*	*	*	*	40_17_putative_DNA_polymerase	*	*	*	*	*	*	*	*	*	*	*	*	*	*	*	*	*	*	*
2	2	1	*	*	*	*	*	*	*	*	*	*	*	*	*	*	*	*	*	*	*	*	*	*	*	*	*	*	*	40_23_putative_helicase	*	*	*	*	*	*	*	*	*	*	*	*	*	*	*	*	*	*	*
2	2	1	*	*	*	*	*	*	*	*	*	*	*	*	*	*	*	*	*	*	*	*	*	*	*	*	*	*	*	40_26_hypothetical_protein	*	*	*	*	*	*	*	*	*	*	*	*	*	*	*	*	*	*	*
2	2	1	*	*	*	*	*	*	*	*	*	*	*	*	*	*	*	*	*	*	*	*	*	*	*	*	*	*	*	40_30_hypothetical_protein	*	*	*	*	*	*	*	*	*	*	*	*	*	*	*	*	*	*	*
2	2	1	*	*	*	*	*	*	*	*	*	*	*	*	*	*	*	*	*	*	*	*	*	*	*	*	*	*	*	40_73_hypothetical_protein	*	*	*	*	*	*	*	*	*	*	*	*	*	*	*	*	*	*	*
2	2	1	*	*	*	*	*	*	*	*	*	*	*	*	*	*	*	*	*	*	*	*	*	*	30_1_repressor	54_6_c-repressor	*	*	*	*	*	*	*	*	*	*	*	*	*	*	*	*	*	*	*	*	*	*	*
2	2	1	*	*	*	*	*	*	*	*	*	*	*	*	*	*	*	*	*	*	*	*	*	*	30_20_hypothetical_protein	*	*	*	*	*	*	*	*	*	*	*	*	*	*	*	*	*	*	*	*	*	*	*	*
2	2	1	*	*	*	*	*	*	*	*	*	*	*	*	*	*	*	*	*	*	*	*	*	*	30_23_hypothetical_protein	54_31_putative_DNA-binding_protein	*	*	*	*	*	*	*	*	*	*	*	*	*	*	*	*	*	*	*	*	*	*	*
2	2	1	*	*	*	*	*	*	*	*	*	*	*	*	*	*	*	*	*	*	*	*	*	*	30_24_hypothetical_protein	54_32_large_terminase	*	*	*	*	*	*	*	*	*	*	*	*	*	*	*	*	*	*	*	*	*	*	*
2	2	1	*	*	*	*	*	*	*	*	*	*	*	*	*	*	*	*	*	*	*	*	*	*	30_25_hypothetical_protein	54_36_putative_portal_protein	*	*	*	*	*	*	*	*	*	*	*	*	*	*	*	*	*	*	*	*	*	*	*
2	2	1	*	*	*	*	*	*	*	*	*	*	*	*	*	*	*	*	*	*	*	*	*	*	30_26_head_morphogenesis_protein	54_37_head_morphogenesis_protein	*	*	*	*	*	*	*	*	*	*	*	*	*	*	*	*	*	*	*	*	*	*	*
2	2	1	*	*	*	*	*	*	*	*	*	*	*	*	*	*	*	*	*	*	*	*	*	*	30_28_hypothetical_protein	54_39_putative_protease	*	*	*	*	*	*	*	*	*	*	*	*	*	*	*	*	*	*	*	*	*	*	*
2	2	1	*	*	*	*	*	*	*	*	*	*	*	*	*	*	*	*	*	*	*	*	*	*	30_30_hypothetical_protein	54_42_major_capsid_protein	*	*	*	*	*	*	*	*	*	*	*	*	*	*	*	*	*	*	*	*	*	*	*
2	2	1	*	*	*	*	*	*	*	*	*	*	*	*	*	*	*	*	*	*	*	*	*	*	30_5_chromosome_partitioning_protein_parB	54_13_ParB-like_nuclease	*	*	*	*	*	*	*	*	*	*	*	*	*	*	*	*	*	*	*	*	*	*	*
2	2	1	*	*	*	*	*	*	*	*	*	*	*	*	*	*	*	*	*	*	*	*	*	*	30_6_hypothetical_protein	54_14_conserved_transposable_prophage_protein	*	*	*	*	*	*	*	*	*	*	*	*	*	*	*	*	*	*	*	*	*	*	*
2	2	1	*	*	*	*	*	*	*	*	*	*	*	*	*	*	*	*	*	*	*	*	*	*	30_7_transposase	54_15_transposase_A	*	*	*	*	*	*	*	*	*	*	*	*	*	*	*	*	*	*	*	*	*	*	*
2	2	1	*	*	*	*	*	*	*	*	*	*	*	*	*	*	*	*	*	*	*	*	*	*	30_8_hypothetical_protein	54_16_transposition_protein_B	*	*	*	*	*	*	*	*	*	*	*	*	*	*	*	*	*	*	*	*	*	*	*
2	2	1	*	*	*	*	*	*	*	*	*	*	*	*	*	*	*	*	*	*	*	*	*	29_11_tail_sheath_protein	*	*	*	*	*	*	*	*	*	*	*	*	*	*	*	*	*	*	*	*	*	*	*	*	*
2	2	1	*	*	*	*	*	*	*	*	*	*	*	*	*	*	*	*	*	*	*	*	*	29_14_hypothetical_protein	*	*	*	*	*	*	*	*	*	*	*	*	*	*	*	*	*	*	*	*	*	*	*	*	*
2	2	1	*	*	*	*	*	*	*	*	*	*	*	*	*	*	*	*	*	*	*	*	*	29_15_hypothetical_protein	*	*	*	*	*	*	*	*	*	*	*	*	*	*	*	*	*	*	*	*	*	*	*	*	*
2	2	1	*	*	*	*	*	*	*	*	*	*	*	*	*	*	*	*	*	*	*	*	*	29_17_hypothetical_protein	*	*	*	*	*	*	*	*	*	*	*	*	*	*	*	*	*	*	*	*	*	*	*	*	*
2	2	1	*	*	*	*	*	*	*	*	*	*	*	*	*	*	*	*	*	*	*	*	*	29_18_hypothetical_protein	*	*	*	*	*	*	*	*	*	*	*	*	*	*	*	*	*	*	*	*	*	*	*	*	*
2	2	1	*	*	*	*	*	*	*	*	*	*	*	*	*	*	*	*	*	*	*	*	*	29_19_tail_protein	*	*	*	*	*	*	*	*	*	*	*	*	*	*	*	*	*	*	*	*	*	*	*	*	*
2	2	1	*	*	*	*	*	*	*	*	*	*	*	*	*	*	*	*	*	*	*	*	*	29_21_hypothetical_protein	*	*	*	*	*	*	*	*	*	*	*	*	*	*	*	*	*	*	*	*	*	*	*	*	*
2	2	1	*	*	*	*	*	*	*	*	*	*	*	*	*	*	*	*	*	*	*	*	*	29_22_baseplate_J_family_protein	*	*	*	*	*	*	*	*	*	*	*	*	*	*	*	*	*	*	*	*	*	*	*	*	*
2	2	1	*	*	*	*	*	*	*	*	*	*	*	*	*	*	*	*	*	*	*	*	*	29_23_hypothetical_protein	*	*	*	*	*	*	*	*	*	*	*	*	*	*	*	*	*	*	*	*	*	*	*	*	*
2	2	1	*	*	*	*	*	*	*	*	*	*	*	*	*	*	*	*	*	*	*	*	*	29_67_hypothetical_protein	*	*	*	*	*	*	*	*	*	*	*	*	*	*	*	*	*	*	*	*	*	*	*	*	*
2	2	1	*	*	*	*	*	*	*	*	*	*	*	*	*	*	*	*	*	*	*	*	*	29_9_hypothetical_protein	*	*	*	*	*	*	*	*	*	*	*	*	*	*	*	*	*	*	*	*	*	*	*	*	*
2	2	1	*	*	*	*	*	*	*	*	*	*	*	*	*	*	*	*	*	*	*	*	56_10_hypothetical_protein	*	*	*	*	*	*	*	*	*	*	*	*	*	*	*	*	*	*	*	*	*	*	*	*	*	*
2	2	1	*	*	*	*	*	*	*	*	*	*	*	*	*	*	*	*	*	*	*	*	56_11_hypothetical_protein	*	*	*	*	*	*	*	*	*	*	*	*	*	*	*	*	*	*	*	*	*	*	*	*	*	*
2	2	1	*	*	*	*	*	*	*	*	*	*	*	*	*	*	*	*	*	*	*	*	56_12_hypothetical_protein	*	*	*	*	*	*	*	*	*	*	*	*	*	*	*	*	*	*	*	*	*	*	*	*	*	*
2	2	1	*	*	*	*	*	*	*	*	*	*	*	*	*	*	*	*	*	*	*	*	56_13_hypothetical_protein	*	*	*	*	*	*	*	*	*	*	*	*	*	*	*	*	*	*	*	*	*	*	*	*	*	*
2	2	1	*	*	*	*	*	*	*	*	*	*	*	*	*	*	*	*	*	*	*	*	56_14_major_head_subunit	*	*	*	*	*	*	*	*	*	*	*	*	*	*	*	*	*	*	*	*	*	*	*	*	*	*
2	2	1	*	*	*	*	*	*	*	*	*	*	*	*	*	*	*	*	*	*	*	*	56_15_hypothetical_protein	*	*	*	*	*	*	*	*	*	*	*	*	*	*	*	*	*	*	*	*	*	*	*	*	*	*
2	2	1	*	*	*	*	*	*	*	*	*	*	*	*	*	*	*	*	*	*	*	*	56_16_I_protein	*	*	*	*	*	*	*	*	*	*	*	*	*	*	*	*	*	*	*	*	*	*	*	*	*	*
2	2	1	*	*	*	*	*	*	*	*	*	*	*	*	*	*	*	*	*	*	*	*	56_17_hypothetical_protein	*	*	*	*	*	*	*	*	*	*	*	*	*	*	*	*	*	*	*	*	*	*	*	*	*	*
2	2	1	*	*	*	*	*	*	*	*	*	*	*	*	*	*	*	*	*	*	*	*	56_18_hypothetical_protein	*	*	*	*	*	*	*	*	*	*	*	*	*	*	*	*	*	*	*	*	*	*	*	*	*	*
2	2	1	*	*	*	*	*	*	*	*	*	*	*	*	*	*	*	*	*	*	*	*	56_19_hypothetical_protein	*	*	*	*	*	*	*	*	*	*	*	*	*	*	*	*	*	*	*	*	*	*	*	*	*	*
2	2	1	*	*	*	*	*	*	*	*	*	*	*	*	*	*	*	*	*	*	*	*	56_1_hypothetical_protein	*	*	*	*	*	*	*	*	*	*	*	*	*	*	*	*	*	*	*	*	*	*	*	*	*	*
2	2	1	*	*	*	*	*	*	*	*	*	*	*	*	*	*	*	*	*	*	*	*	56_20_hypothetical_protein	*	*	*	*	*	*	*	*	*	*	*	*	*	*	*	*	*	*	*	*	*	*	*	*	*	*
2	2	1	*	*	*	*	*	*	*	*	*	*	*	*	*	*	*	*	*	*	*	*	56_21_hypothetical_protein	*	*	*	*	*	*	*	*	*	*	*	*	*	*	*	*	*	*	*	*	*	*	*	*	*	*
2	2	1	*	*	*	*	*	*	*	*	*	*	*	*	*	*	*	*	*	*	*	*	56_22_hypothetical_protein	*	*	*	*	*	*	*	*	*	*	*	*	*	*	*	*	*	*	*	*	*	*	*	*	*	*
2	2	1	*	*	*	*	*	*	*	*	*	*	*	*	*	*	*	*	*	*	*	*	56_24_hypothetical_protein	*	*	*	*	*	*	*	*	*	*	*	*	*	*	*	*	*	*	*	*	*	*	*	*	*	*
2	2	1	*	*	*	*	*	*	*	*	*	*	*	*	*	*	*	*	*	*	*	*	56_25_hypothetical_protein	*	*	*	*	*	*	*	*	*	*	*	*	*	*	*	*	*	*	*	*	*	*	*	*	*	*
2	2	1	*	*	*	*	*	*	*	*	*	*	*	*	*	*	*	*	*	*	*	*	56_26_hypothetical_protein	*	*	*	*	*	*	*	*	*	*	*	*	*	*	*	*	*	*	*	*	*	*	*	*	*	*
2	2	1	*	*	*	*	*	*	*	*	*	*	*	*	*	*	*	*	*	*	*	*	56_27_hypothetical_protein	*	*	*	*	*	*	*	*	*	*	*	*	*	*	*	*	*	*	*	*	*	*	*	*	*	*
2	2	1	*	*	*	*	*	*	*	*	*	*	*	*	*	*	*	*	*	*	*	*	56_28_hypothetical_protein	*	*	*	*	*	*	*	*	*	*	*	*	*	*	*	*	*	*	*	*	*	*	*	*	*	*
2	2	1	*	*	*	*	*	*	*	*	*	*	*	*	*	*	*	*	*	*	*	*	56_2_hypothetical_protein	*	*	*	*	*	*	*	*	*	*	*	*	*	*	*	*	*	*	*	*	*	*	*	*	*	*
2	2	1	*	*	*	*	*	*	*	*	*	*	*	*	*	*	*	*	*	*	*	*	56_31_hypothetical_protein	*	*	*	*	*	*	*	*	*	*	*	*	*	*	*	*	*	*	*	*	*	*	*	*	*	*
2	2	1	*	*	*	*	*	*	*	*	*	*	*	*	*	*	*	*	*	*	*	*	56_32_MT-A70_family_protein	*	*	*	*	*	*	*	*	*	*	*	*	*	*	*	*	*	*	*	*	*	*	*	*	*	*
2	2	1	*	*	*	*	*	*	*	*	*	*	*	*	*	*	*	*	*	*	*	*	56_33_hypothetical_protein	*	*	*	*	*	*	*	*	*	*	*	*	*	*	*	*	*	*	*	*	*	*	*	*	*	*
2	2	1	*	*	*	*	*	*	*	*	*	*	*	*	*	*	*	*	*	*	*	*	56_34_hypothetical_protein	*	*	*	*	*	*	*	*	*	*	*	*	*	*	*	*	*	*	*	*	*	*	*	*	*	*
2	2	1	*	*	*	*	*	*	*	*	*	*	*	*	*	*	*	*	*	*	*	*	56_35_hypothetical_protein	*	*	*	*	*	*	*	*	*	*	*	*	*	*	*	*	*	*	*	*	*	*	*	*	*	*
2	2	1	*	*	*	*	*	*	*	*	*	*	*	*	*	*	*	*	*	*	*	*	56_38_hypothetical_protein	*	*	*	*	*	*	*	*	*	*	*	*	*	*	*	*	*	*	*	*	*	*	*	*	*	*
2	2	1	*	*	*	*	*	*	*	*	*	*	*	*	*	*	*	*	*	*	*	*	56_39_DNA-binding_protein_HU	*	*	*	*	*	*	*	*	*	*	*	*	*	*	*	*	*	*	*	*	*	*	*	*	*	*
2	2	1	*	*	*	*	*	*	*	*	*	*	*	*	*	*	*	*	*	*	*	*	56_40_hypothetical_protein	*	*	*	*	*	*	*	*	*	*	*	*	*	*	*	*	*	*	*	*	*	*	*	*	*	*
2	2	1	*	*	*	*	*	*	*	*	*	*	*	*	*	*	*	*	*	*	*	*	56_42_hypothetical_protein	*	*	*	*	*	*	*	*	*	*	*	*	*	*	*	*	*	*	*	*	*	*	*	*	*	*
2	2	1	*	*	*	*	*	*	*	*	*	*	*	*	*	*	*	*	*	*	*	*	56_43_hypothetical_protein	*	*	*	*	*	*	*	*	*	*	*	*	*	*	*	*	*	*	*	*	*	*	*	*	*	*
2	2	1	*	*	*	*	*	*	*	*	*	*	*	*	*	*	*	*	*	*	*	*	56_44_hypothetical_protein	*	*	*	*	*	*	*	*	*	*	*	*	*	*	*	*	*	*	*	*	*	*	*	*	*	*
2	2	1	*	*	*	*	*	*	*	*	*	*	*	*	*	*	*	*	*	*	*	*	56_45_hypothetical_protein	*	*	*	*	*	*	*	*	*	*	*	*	*	*	*	*	*	*	*	*	*	*	*	*	*	*
2	2	1	*	*	*	*	*	*	*	*	*	*	*	*	*	*	*	*	*	*	*	*	56_46_hypothetical_protein	*	*	*	*	*	*	*	*	*	*	*	*	*	*	*	*	*	*	*	*	*	*	*	*	*	*
2	2	1	*	*	*	*	*	*	*	*	*	*	*	*	*	*	*	*	*	*	*	*	56_47_hypothetical_protein	*	*	*	*	*	*	*	*	*	*	*	*	*	*	*	*	*	*	*	*	*	*	*	*	*	*
2	2	1	*	*	*	*	*	*	*	*	*	*	*	*	*	*	*	*	*	*	*	*	56_48_integrase	*	*	*	*	*	*	*	*	*	*	*	*	*	*	*	*	*	*	*	*	*	*	*	*	*	*
2	2	1	*	*	*	*	*	*	*	*	*	*	*	*	*	*	*	*	*	*	*	*	56_49_hypothetical_protein	*	*	*	*	*	*	*	*	*	*	*	*	*	*	*	*	*	*	*	*	*	*	*	*	*	*
2	2	1	*	*	*	*	*	*	*	*	*	*	*	*	*	*	*	*	*	*	*	*	56_50_hypothetical_protein	*	*	*	*	*	*	*	*	*	*	*	*	*	*	*	*	*	*	*	*	*	*	*	*	*	*
2	2	1	*	*	*	*	*	*	*	*	*	*	*	*	*	*	*	*	*	*	*	*	56_51_hypothetical_protein	*	*	*	*	*	*	*	*	*	*	*	*	*	*	*	*	*	*	*	*	*	*	*	*	*	*
2	2	1	*	*	*	*	*	*	*	*	*	*	*	*	*	*	*	*	*	*	*	*	56_52_hypothetical_protein	*	*	*	*	*	*	*	*	*	*	*	*	*	*	*	*	*	*	*	*	*	*	*	*	*	*
2	2	1	*	*	*	*	*	*	*	*	*	*	*	*	*	*	*	*	*	*	*	*	56_53_hypothetical_protein	*	*	*	*	*	*	*	*	*	*	*	*	*	*	*	*	*	*	*	*	*	*	*	*	*	*
2	2	1	*	*	*	*	*	*	*	*	*	*	*	*	*	*	*	*	*	*	*	*	56_54_phage_repressor	*	*	*	*	*	*	*	*	*	*	*	*	*	*	*	*	*	*	*	*	*	*	*	*	*	*
2	2	1	*	*	*	*	*	*	*	*	*	*	*	*	*	*	*	*	*	*	*	*	56_55_hypothetical_protein	*	*	*	*	*	*	*	*	*	*	*	*	*	*	*	*	*	*	*	*	*	*	*	*	*	*
2	2	1	*	*	*	*	*	*	*	*	*	*	*	*	*	*	*	*	*	*	*	*	56_8_hypothetical_protein	*	*	*	*	*	*	*	*	*	*	*	*	*	*	*	*	*	*	*	*	*	*	*	*	*	*
2	2	1	*	*	*	*	*	*	*	*	*	*	*	*	*	*	*	*	*	*	*	*	56_9_hypothetical_protein	*	*	*	*	*	*	*	*	*	*	*	*	*	*	*	*	*	*	*	*	*	*	*	*	*	*
2	2	1	*	*	*	*	*	*	*	*	*	*	*	*	*	*	*	*	*	*	49_10_hypothetical_protein	50_17_putative_exonuclease	*	*	*	*	*	*	*	*	*	*	*	*	*	*	*	*	*	*	*	*	*	*	*	*	*	*	*
2	2	1	*	*	*	*	*	*	*	*	*	*	*	*	*	*	*	*	*	*	49_12_hypothetical_protein	50_18_putative_phage-related_protein	*	*	*	*	*	*	*	*	*	*	*	*	*	*	*	*	*	*	*	*	*	*	*	*	*	*	*
2	2	1	*	*	*	*	*	*	*	*	*	*	*	*	*	*	*	*	*	*	49_13_hypothetical_protein	50_19_putative_phage-related_protein	*	*	*	*	*	*	*	*	*	*	*	*	*	*	*	*	*	*	*	*	*	*	*	*	*	*	*
2	2	1	*	*	*	*	*	*	*	*	*	*	*	*	*	*	*	*	*	*	49_15_hypothetical_protein	50_21_putative_cell_wall-binding_repeat-containingprotein	*	*	*	*	*	*	*	*	*	*	*	*	*	*	*	*	*	*	*	*	*	*	*	*	*	*	*
2	2	1	*	*	*	*	*	*	*	*	*	*	*	*	*	*	*	*	*	*	49_16_hypothetical_protein	50_22_hypothetical_protein	*	*	*	*	*	*	*	*	*	*	*	*	*	*	*	*	*	*	*	*	*	*	*	*	*	*	*
2	2	1	*	*	*	*	*	*	*	*	*	*	*	*	*	*	*	*	*	*	49_21_hypothetical_protein	50_27_hypothetical_protein	*	*	*	*	*	*	*	*	*	*	*	*	*	*	*	*	*	*	*	*	*	*	*	*	*	*	*
2	2	1	*	*	*	*	*	*	*	*	*	*	*	*	*	*	*	*	*	*	49_31_hypothetical_protein	50_37_hypothetical_protein	*	*	*	*	*	*	*	*	*	*	*	*	*	*	*	*	*	*	*	*	*	*	*	*	*	*	*
2	2	1	*	*	*	*	*	*	*	*	*	*	*	*	*	*	*	*	*	*	49_42_hypothetical_protein	50_4_hypothetical_protein	*	*	*	*	*	*	*	*	*	*	*	*	*	*	*	*	*	*	*	*	*	*	*	*	*	*	*
2	2	1	*	*	*	*	*	*	*	*	*	*	*	*	*	*	*	*	*	*	49_47_hypothetical_protein	50_9_hypothetical_protein	*	*	*	*	*	*	*	*	*	*	*	*	*	*	*	*	*	*	*	*	*	*	*	*	*	*	*
2	2	1	*	*	*	*	*	*	*	*	*	*	*	*	*	*	*	*	*	*	49_4_hypothetical_protein	50_12_conserved_hypothetical_protein	*	*	*	*	*	*	*	*	*	*	*	*	*	*	*	*	*	*	*	*	*	*	*	*	*	*	*
2	2	1	*	*	*	*	*	*	*	*	*	*	*	*	*	*	*	*	*	*	49_5_hypothetical_protein	50_13_putative_phage-related_protein	*	*	*	*	*	*	*	*	*	*	*	*	*	*	*	*	*	*	*	*	*	*	*	*	*	*	*
2	2	1	*	*	*	*	*	*	*	*	*	*	*	*	*	*	*	*	*	*	49_6_hypothetical_protein	50_14_hypothetical_protein	*	*	*	*	*	*	*	*	*	*	*	*	*	*	*	*	*	*	*	*	*	*	*	*	*	*	*
2	2	1	*	*	*	*	*	*	*	*	*	*	*	*	*	*	*	*	*	*	49_7_hypothetical_protein	50_15_putative_phage-related_protein	*	*	*	*	*	*	*	*	*	*	*	*	*	*	*	*	*	*	*	*	*	*	*	*	*	*	*
2	2	1	*	*	*	*	*	*	*	*	*	*	*	*	*	*	*	*	*	*	49_9_hypothetical_protein	50_16_putative_integrase	*	*	*	*	*	*	*	*	*	*	*	*	*	*	*	*	*	*	*	*	*	*	*	*	*	*	*
2	2	1	*	*	*	*	*	*	*	*	*	*	*	*	*	*	*	*	63_24_hypothetical_protein	*	*	*	*	*	*	*	*	*	*	*	*	*	*	*	*	*	*	*	*	*	*	*	*	*	*	*	*	*	*
2	2	1	*	*	*	*	*	*	*	*	*	*	*	*	*	*	*	*	63_25_T5orf172_domain-containing_protein	*	*	*	*	*	*	*	*	*	*	*	*	*	*	*	*	*	*	*	*	*	*	*	*	*	*	*	*	*	*
2	2	1	*	*	*	*	*	*	*	*	*	*	*	*	*	*	*	*	63_27_RusA-like_endodeoxyribonuclease	*	*	*	*	*	*	*	*	*	*	*	*	*	*	*	*	*	*	*	*	*	*	*	*	*	*	*	*	*	*
2	2	1	*	*	*	*	*	*	*	*	*	*	*	*	*	*	62_11_hypothetical_protein	*	63_71_hypothetical_protein	*	*	*	*	*	*	*	*	*	*	*	*	*	*	*	*	*	*	*	*	*	*	*	*	*	*	*	*	*	*
2	2	1	*	*	*	*	*	*	*	*	*	*	*	*	*	*	62_13_hypothetical_protein	*	63_68_hypothetical_protein	*	*	*	*	*	*	*	*	*	*	*	*	*	*	*	*	*	*	*	*	*	*	*	*	*	*	*	*	*	*
2	2	1	*	*	*	*	*	*	*	*	*	*	*	*	*	*	62_39_hypothetical_protein	*	63_43_hypothetical_protein	*	*	*	*	*	*	*	*	*	*	*	*	*	*	*	*	*	*	*	*	*	*	*	*	*	*	*	*	*	*
2	2	1	*	*	*	*	*	*	*	*	*	*	*	*	*	*	62_40_hypothetical_protein	*	63_42_hypothetical_protein	*	*	*	*	*	*	*	*	*	*	*	*	*	*	*	*	*	*	*	*	*	*	*	*	*	*	*	*	*	*
2	2	1	*	*	*	*	*	*	*	*	*	*	*	*	*	*	62_41_exodeoxyribonuclease	*	63_41_putative_exodeoxyribonuclease	*	*	*	*	*	*	*	*	*	*	*	*	*	*	*	*	*	*	*	*	*	*	*	*	*	*	*	*	*	*
2	2	1	*	*	*	*	*	*	*	*	*	*	*	*	*	*	62_43_putative_peptidase	*	63_39_putative_peptidase	*	*	*	*	*	*	*	*	*	*	*	*	*	*	*	*	*	*	*	*	*	*	*	*	*	*	*	*	*	*
2	2	1	*	*	*	*	*	*	*	*	*	*	*	*	*	*	62_44_hypothetical_protein	*	63_38_hypothetical_protein	*	*	*	*	*	*	*	*	*	*	*	*	*	*	*	*	*	*	*	*	*	*	*	*	*	*	*	*	*	*
2	2	1	*	*	*	*	*	*	*	*	*	*	*	*	*	*	62_48_hypothetical_protein	*	63_34_hypothetical_protein	*	*	*	*	*	*	*	*	*	*	*	*	*	*	*	*	*	*	*	*	*	*	*	*	*	*	*	*	*	*
2	2	1	*	*	*	*	*	*	*	*	*	*	*	*	*	*	62_49_hypothetical_protein	*	63_33_hypothetical_protein	*	*	*	*	*	*	*	*	*	*	*	*	*	*	*	*	*	*	*	*	*	*	*	*	*	*	*	*	*	*
2	2	1	*	*	*	*	*	*	*	*	*	*	*	*	*	*	62_50_hypothetical_protein	*	63_32_hypothetical_protein	*	*	*	*	*	*	*	*	*	*	*	*	*	*	*	*	*	*	*	*	*	*	*	*	*	*	*	*	*	*
2	2	1	*	*	*	*	*	*	*	*	*	*	*	*	*	*	62_52_XRE-like_HTH_transcriptional_regulator	*	63_30_XRE-like_HTH_transcriptional_regulator	*	*	*	*	*	*	*	*	*	*	*	*	*	*	*	*	*	*	*	*	*	*	*	*	*	*	*	*	*	*
2	2	1	*	*	*	*	*	*	*	*	*	*	*	*	*	*	62_53_putative_dehydrogenase	*	63_29_putative_transcriptional_regulatorantirepressor	*	*	*	*	*	*	*	*	*	*	*	*	*	*	*	*	*	*	*	*	*	*	*	*	*	*	*	*	*	*
2	2	1	*	*	*	*	*	*	*	*	*	*	*	*	*	*	62_8_acetyltransferase	*	63_2_acetyltransferase	*	*	*	*	*	*	*	*	*	*	*	*	*	*	*	*	*	*	*	*	*	*	*	*	*	*	*	*	*	*
2	2	1	*	*	*	*	*	*	*	*	*	*	*	*	*	60_11_hypothetical_protein_RDJLphi1_gp11	*	*	*	*	*	*	*	*	*	*	*	*	*	*	*	*	*	*	*	*	*	*	*	*	*	*	*	*	*	*	*	*	*
2	2	1	*	*	*	*	*	*	*	*	*	*	*	*	*	60_12_hypothetical_protein_RDJLphi1_gp12	*	*	*	*	*	*	*	*	*	*	*	*	*	*	*	*	*	*	*	*	*	*	*	*	*	*	*	*	*	*	*	*	*
2	2	1	*	*	*	*	*	*	*	*	*	*	*	*	*	60_13_hypothetical_protein_RDJLphi1_gp13	*	*	*	*	*	*	*	*	*	*	*	*	*	*	*	*	*	*	*	*	*	*	*	*	*	*	*	*	*	*	*	*	*
2	2	1	*	*	*	*	*	*	*	*	*	*	*	*	*	60_14_hypothetical_protein_RDJLphi1_gp14	*	*	*	*	*	*	*	*	*	*	*	*	*	*	*	*	*	*	*	*	*	*	*	*	*	*	*	*	*	*	*	*	*
2	2	1	*	*	*	*	*	*	*	*	*	*	*	*	*	60_15_dihydrofolate_reductase	*	*	*	*	*	*	*	*	*	*	*	*	*	*	*	*	*	*	*	*	*	*	*	*	*	*	*	*	*	*	*	*	*
2	2	1	*	*	*	*	*	*	*	*	*	*	*	*	*	60_16_deoxycytidylate_deaminase	*	*	*	*	*	*	*	*	*	*	*	*	*	*	*	*	*	*	*	*	*	*	*	*	*	*	*	*	*	*	*	*	*
2	2	1	*	*	*	*	*	*	*	*	*	*	*	*	*	60_17_thymidylate_synthase	*	*	*	*	*	*	*	*	*	*	*	*	*	*	*	*	*	*	*	*	*	*	*	*	*	*	*	*	*	*	*	*	*
2	2	1	*	*	*	*	*	*	*	*	*	*	*	*	*	60_18_Cof_hydrolase	*	*	*	*	*	*	*	*	*	*	*	*	*	*	*	*	*	*	*	*	*	*	*	*	*	*	*	*	*	*	*	*	*
2	2	1	*	*	*	*	*	*	*	*	*	*	*	*	*	60_19_hypothetical_protein_RDJLphi1_gp19	*	*	*	*	*	*	*	*	*	*	*	*	*	*	*	*	*	*	*	*	*	*	*	*	*	*	*	*	*	*	*	*	*
2	2	1	*	*	*	*	*	*	*	*	*	*	*	*	*	60_1_hypothetical_protein_RDJLphi1_gp01	*	*	*	*	*	*	*	*	*	*	*	*	*	*	*	*	*	*	*	*	*	*	*	*	*	*	*	*	*	*	*	*	*
2	2	1	*	*	*	*	*	*	*	*	*	*	*	*	*	60_22_helicase	*	*	*	*	*	*	*	*	*	*	*	*	*	*	*	*	*	*	*	*	*	*	*	*	*	*	*	*	*	*	*	*	*
2	2	1	*	*	*	*	*	*	*	*	*	*	*	*	*	60_23_hydrolase_of_HD_superfamily	*	*	*	*	*	*	*	*	*	*	*	*	*	*	*	*	*	*	*	*	*	*	*	*	*	*	*	*	*	*	*	*	*
2	2	1	*	*	*	*	*	*	*	*	*	*	*	*	*	60_25_hypothetical_protein_RDJLphi1_gp25	*	*	*	*	*	*	*	*	*	*	*	*	*	*	*	*	*	*	*	*	*	*	*	*	*	*	*	*	*	*	*	*	*
2	2	1	*	*	*	*	*	*	*	*	*	*	*	*	*	60_26_hypothetical_protein_RDJLphi1_gp26	*	*	*	*	*	*	*	*	*	*	*	*	*	*	*	*	*	*	*	*	*	*	*	*	*	*	*	*	*	*	*	*	*
2	2	1	*	*	*	*	*	*	*	*	*	*	*	*	*	60_28_DNA_polymerase_A_domain_protein	*	*	*	*	*	*	*	*	*	*	*	*	*	*	*	*	*	*	*	*	*	*	*	*	*	*	*	*	*	*	*	*	*
2	2	1	*	*	*	*	*	*	*	*	*	*	*	*	*	60_29_hypothetical_protein_RDJLphi1_gp29	*	*	*	*	*	*	*	*	*	*	*	*	*	*	*	*	*	*	*	*	*	*	*	*	*	*	*	*	*	*	*	*	*
2	2	1	*	*	*	*	*	*	*	*	*	*	*	*	*	60_2_hypothetical_protein_RDJLphi1_gp02	*	*	*	*	*	*	*	*	*	*	*	*	*	*	*	*	*	*	*	*	*	*	*	*	*	*	*	*	*	*	*	*	*
2	2	1	*	*	*	*	*	*	*	*	*	*	*	*	*	60_30_hypothetical_protein_RDJLphi1_gp30	*	*	*	*	*	*	*	*	*	*	*	*	*	*	*	*	*	*	*	*	*	*	*	*	*	*	*	*	*	*	*	*	*
2	2	1	*	*	*	*	*	*	*	*	*	*	*	*	*	60_32_hypothetical_protein_RDJLphi1_gp32	*	*	*	*	*	*	*	*	*	*	*	*	*	*	*	*	*	*	*	*	*	*	*	*	*	*	*	*	*	*	*	*	*
2	2	1	*	*	*	*	*	*	*	*	*	*	*	*	*	60_33_hypothetical_protein_RDJLphi1_gp33	*	*	*	*	*	*	*	*	*	*	*	*	*	*	*	*	*	*	*	*	*	*	*	*	*	*	*	*	*	*	*	*	*
2	2	1	*	*	*	*	*	*	*	*	*	*	*	*	*	60_34_hypothetical_protein_RDJLphi1_gp34	*	*	*	*	*	*	*	*	*	*	*	*	*	*	*	*	*	*	*	*	*	*	*	*	*	*	*	*	*	*	*	*	*
2	2	1	*	*	*	*	*	*	*	*	*	*	*	*	*	60_35_exonuclease	*	*	*	*	*	*	*	*	*	*	*	*	*	*	*	*	*	*	*	*	*	*	*	*	*	*	*	*	*	*	*	*	*
2	2	1	*	*	*	*	*	*	*	*	*	*	*	*	*	60_37_transcriptional_regulator_CtrA	*	*	*	*	*	*	*	*	*	*	*	*	*	*	*	*	*	*	*	*	*	*	*	*	*	*	*	*	*	*	*	*	*
2	2	1	*	*	*	*	*	*	*	*	*	*	*	*	*	60_38_hypothetical_protein_RDJLphi1_gp38	*	*	*	*	*	*	*	*	*	*	*	*	*	*	*	*	*	*	*	*	*	*	*	*	*	*	*	*	*	*	*	*	*
2	2	1	*	*	*	*	*	*	*	*	*	*	*	*	*	60_39_hypothetical_protein_RDJLphi1_gp39	*	*	*	*	*	*	*	*	*	*	*	*	*	*	*	*	*	*	*	*	*	*	*	*	*	*	*	*	*	*	*	*	*
2	2	1	*	*	*	*	*	*	*	*	*	*	*	*	*	60_3_hypothetical_protein_RDJLphi1_gp03	*	*	*	*	*	*	*	*	*	*	*	*	*	*	*	*	*	*	*	*	*	*	*	*	*	*	*	*	*	*	*	*	*
2	2	1	*	*	*	*	*	*	*	*	*	*	*	*	*	60_40_hypothetical_protein_RDJLphi1_gp40	*	*	*	*	*	*	*	*	*	*	*	*	*	*	*	*	*	*	*	*	*	*	*	*	*	*	*	*	*	*	*	*	*
2	2	1	*	*	*	*	*	*	*	*	*	*	*	*	*	60_41_hypothetical_protein_RDJLphi1_gp41	*	*	*	*	*	*	*	*	*	*	*	*	*	*	*	*	*	*	*	*	*	*	*	*	*	*	*	*	*	*	*	*	*
2	2	1	*	*	*	*	*	*	*	*	*	*	*	*	*	60_42_hypothetical_protein_RDJLphi1_gp42	*	*	*	*	*	*	*	*	*	*	*	*	*	*	*	*	*	*	*	*	*	*	*	*	*	*	*	*	*	*	*	*	*
2	2	1	*	*	*	*	*	*	*	*	*	*	*	*	*	60_43_hypothetical_protein_RDJLphi1_gp43	*	*	*	*	*	*	*	*	*	*	*	*	*	*	*	*	*	*	*	*	*	*	*	*	*	*	*	*	*	*	*	*	*
2	2	1	*	*	*	*	*	*	*	*	*	*	*	*	*	60_47_integrase	*	*	*	*	*	*	*	*	*	*	*	*	*	*	*	*	*	*	*	*	*	*	*	*	*	*	*	*	*	*	*	*	*
2	2	1	*	*	*	*	*	*	*	*	*	*	*	*	*	60_50_hypothetical_protein_RDJLphi1_gp50	*	*	*	*	*	*	*	*	*	*	*	*	*	*	*	*	*	*	*	*	*	*	*	*	*	*	*	*	*	*	*	*	*
2	2	1	*	*	*	*	*	*	*	*	*	*	*	*	*	60_55_hypothetical_protein_RDJLphi1_gp55	*	*	*	*	*	*	*	*	*	*	*	*	*	*	*	*	*	*	*	*	*	*	*	*	*	*	*	*	*	*	*	*	*
2	2	1	*	*	*	*	*	*	*	*	*	*	*	*	*	60_56_endonuclease_V	*	*	*	*	*	*	*	*	*	*	*	*	*	*	*	*	*	*	*	*	*	*	*	*	*	*	*	*	*	*	*	*	*
2	2	1	*	*	*	*	*	*	*	*	*	*	*	*	*	60_62_hypothetical_protein_RDJLphi1_gp62	*	*	*	*	*	*	*	*	*	*	*	*	*	*	*	*	*	*	*	*	*	*	*	*	*	*	*	*	*	*	*	*	*
2	2	1	*	*	*	*	*	*	*	*	*	*	*	*	*	60_67_hypothetical_protein_RDJLphi1_gp67	*	*	*	*	*	*	*	*	*	*	*	*	*	*	*	*	*	*	*	*	*	*	*	*	*	*	*	*	*	*	*	*	*
2	2	1	*	*	*	*	*	*	*	*	*	*	*	*	*	60_68_hypothetical_protein_RDJLphi1_gp68	*	*	*	*	*	*	*	*	*	*	*	*	*	*	*	*	*	*	*	*	*	*	*	*	*	*	*	*	*	*	*	*	*
2	2	1	*	*	*	*	*	*	*	*	*	*	*	*	*	60_69_hypothetical_protein_RDJLphi1_gp69	*	*	*	*	*	*	*	*	*	*	*	*	*	*	*	*	*	*	*	*	*	*	*	*	*	*	*	*	*	*	*	*	*
2	2	1	*	*	*	*	*	*	*	*	*	*	*	*	*	60_70_head_morphogenesis_protein	*	*	*	*	*	*	*	*	*	*	*	*	*	*	*	*	*	*	*	*	*	*	*	*	*	*	*	*	*	*	*	*	*
2	2	1	*	*	*	*	*	*	*	*	*	*	*	*	*	60_71_hypothetical_protein_RDJLphi1_gp71	*	*	*	*	*	*	*	*	*	*	*	*	*	*	*	*	*	*	*	*	*	*	*	*	*	*	*	*	*	*	*	*	*
2	2	1	*	*	*	*	*	*	*	*	*	*	*	*	*	60_72_hypothetical_protein_RDJLphi1_gp72	*	*	*	*	*	*	*	*	*	*	*	*	*	*	*	*	*	*	*	*	*	*	*	*	*	*	*	*	*	*	*	*	*
2	2	1	*	*	*	*	*	*	*	*	*	*	*	*	*	60_73_hypothetical_protein_RDJLphi1_gp73	*	*	*	*	*	*	*	*	*	*	*	*	*	*	*	*	*	*	*	*	*	*	*	*	*	*	*	*	*	*	*	*	*
2	2	1	*	*	*	*	*	*	*	*	*	*	*	*	*	60_74_capsid_related_protein	*	*	*	*	*	*	*	*	*	*	*	*	*	*	*	*	*	*	*	*	*	*	*	*	*	*	*	*	*	*	*	*	*
2	2	1	*	*	*	*	*	*	*	*	*	*	*	*	*	60_75_hypothetical_protein_RDJLphi1_gp75	*	*	*	*	*	*	*	*	*	*	*	*	*	*	*	*	*	*	*	*	*	*	*	*	*	*	*	*	*	*	*	*	*
2	2	1	*	*	*	*	*	*	*	*	*	*	*	*	*	60_76_hypothetical_protein_RDJLphi1_gp76	*	*	*	*	*	*	*	*	*	*	*	*	*	*	*	*	*	*	*	*	*	*	*	*	*	*	*	*	*	*	*	*	*
2	2	1	*	*	*	*	*	*	*	*	*	*	*	*	*	60_77_phage_structural_protein	*	*	*	*	*	*	*	*	*	*	*	*	*	*	*	*	*	*	*	*	*	*	*	*	*	*	*	*	*	*	*	*	*
2	2	1	*	*	*	*	*	*	*	*	*	*	*	*	*	60_79_hypothetical_protein_RDJLphi1_gp79	*	*	*	*	*	*	*	*	*	*	*	*	*	*	*	*	*	*	*	*	*	*	*	*	*	*	*	*	*	*	*	*	*
2	2	1	*	*	*	*	*	*	*	*	*	*	*	*	*	60_80_tail_tape_measure_protein	*	*	*	*	*	*	*	*	*	*	*	*	*	*	*	*	*	*	*	*	*	*	*	*	*	*	*	*	*	*	*	*	*
2	2	1	*	*	*	*	*	*	*	*	*	*	*	*	*	60_83_phage_cell_wall_peptidase	*	*	*	*	*	*	*	*	*	*	*	*	*	*	*	*	*	*	*	*	*	*	*	*	*	*	*	*	*	*	*	*	*
2	2	1	*	*	*	*	*	*	*	*	*	*	*	*	*	60_85_ribonuclease_III	*	*	*	*	*	*	*	*	*	*	*	*	*	*	*	*	*	*	*	*	*	*	*	*	*	*	*	*	*	*	*	*	*
2	2	1	*	*	*	*	*	*	*	*	*	*	*	*	*	60_86_hypothetical_protein_RDJLphi1_gp86	*	*	*	*	*	*	*	*	*	*	*	*	*	*	*	*	*	*	*	*	*	*	*	*	*	*	*	*	*	*	*	*	*
2	2	1	*	*	*	*	*	*	*	*	*	*	*	*	*	60_8_hypothetical_protein_RDJLphi1_gp08	*	*	*	*	*	*	*	*	*	*	*	*	*	*	*	*	*	*	*	*	*	*	*	*	*	*	*	*	*	*	*	*	*
2	2	1	*	*	*	*	*	*	*	*	*	*	*	106_1_hypothetical_protein	*	*	*	*	*	*	*	*	*	*	*	*	*	*	*	*	*	*	*	*	*	*	*	*	*	*	*	*	*	*	*	*	*	*	*
2	2	1	*	*	*	*	*	*	*	*	*	*	13_16_putative_DnaG-like_primase	*	*	*	*	*	*	*	*	*	*	*	*	*	*	*	*	*	*	*	*	*	*	*	*	*	*	*	*	*	*	*	*	*	*	*	*
2	2	1	*	*	*	*	*	*	*	*	*	*	13_19_conserved_hypothetical_protein	*	*	*	*	*	*	*	*	*	*	*	*	*	*	*	*	*	*	*	*	*	*	*	*	*	*	*	*	*	*	*	*	*	*	*	*
2	2	1	*	*	*	*	*	*	*	*	*	*	13_20_5'-3'_exonuclease	*	*	*	*	*	*	*	*	*	*	*	*	*	*	*	*	*	*	*	*	*	*	*	*	*	*	*	*	*	*	*	*	*	*	*	*
2	2	1	*	*	*	*	*	*	*	*	*	*	13_22_conserved_hypothetical_protein	*	*	*	*	*	*	*	*	*	*	*	*	*	*	*	*	*	*	*	*	*	*	*	*	*	*	*	*	*	*	*	*	*	*	*	*
2	2	1	*	*	*	*	*	*	*	*	*	*	13_24_ATP-dependent_DNA_ligase	*	*	*	*	*	*	*	*	*	*	*	*	*	*	*	*	*	*	*	*	*	*	*	*	*	*	*	*	*	*	*	*	*	*	*	*
2	2	1	*	*	*	*	*	*	*	*	*	*	13_34_tail_tubular_protein_A	*	*	*	*	*	*	*	*	*	*	*	*	*	*	*	*	*	*	*	*	*	*	*	*	*	*	*	*	*	*	*	*	*	*	*	*
2	2	1	*	*	*	*	*	*	*	*	*	*	13_35_tail_tubular_protein_B	*	*	*	*	*	*	*	*	*	*	*	*	*	*	*	*	*	*	*	*	*	*	*	*	*	*	*	*	*	*	*	*	*	*	*	*
2	2	1	*	*	*	*	*	*	*	*	*	*	13_38_internal_virion_protein	*	*	*	*	*	*	*	*	*	*	*	*	*	*	*	*	*	*	*	*	*	*	*	*	*	*	*	*	*	*	*	*	*	*	*	*
2	2	1	*	*	*	*	*	*	*	*	67_11_hypothetical_protein	68_12_hypothetical_protein	*	*	*	*	*	*	*	*	*	*	*	*	*	*	*	*	*	*	*	*	*	*	*	*	*	*	*	*	*	*	*	*	*	*	*	*	*
2	2	1	*	*	*	*	*	*	*	*	67_13_hypothetical_protein	68_14_hypothetical_protein	*	*	*	*	*	*	*	*	*	*	*	*	*	*	*	*	*	*	*	*	*	*	*	*	*	*	*	*	*	*	*	*	*	*	*	*	*
2	2	1	*	*	*	*	*	*	*	*	67_19_hypothetical_protein	68_20_hypothetical_protein	*	*	*	*	*	*	*	*	*	*	*	*	*	*	*	*	*	*	*	*	*	*	*	*	*	*	*	*	*	*	*	*	*	*	*	*	*
2	2	1	*	*	*	*	*	*	*	*	67_1_hypothetical_protein	68_1_hypothetical_protein	*	*	*	*	*	*	*	*	*	*	*	*	*	*	*	*	*	*	*	*	*	*	*	*	*	*	*	*	*	*	*	*	*	*	*	*	*
2	2	1	*	*	*	*	*	*	*	*	67_22_hypothetical_protein	68_23_hypothetical_protein	*	*	*	*	*	*	*	*	*	*	*	*	*	*	*	*	*	*	*	*	*	*	*	*	*	*	*	*	*	*	*	*	*	*	*	*	*
2	2	1	*	*	*	*	*	*	*	*	67_24_hypothetical_protein	68_25_structural_protein	*	*	*	*	*	*	*	*	*	*	*	*	*	*	*	*	*	*	*	*	*	*	*	*	*	*	*	*	*	*	*	*	*	*	*	*	*
2	2	1	*	*	*	*	*	*	*	*	67_28_structural_protein	68_29_hypothetical_protein	*	*	*	*	*	*	*	*	*	*	*	*	*	*	*	*	*	*	*	*	*	*	*	*	*	*	*	*	*	*	*	*	*	*	*	*	*
2	2	1	*	*	*	*	*	*	*	*	67_2_N4_gp2-like_protein	68_3_N4_gp2-like_protein	*	*	*	*	*	*	*	*	*	*	*	*	*	*	*	*	*	*	*	*	*	*	*	*	*	*	*	*	*	*	*	*	*	*	*	*	*
2	2	1	*	*	*	*	*	*	*	*	67_30_hypothetical_protein	68_31_structural;_host-like_protein	*	*	*	*	*	*	*	*	*	*	*	*	*	*	*	*	*	*	*	*	*	*	*	*	*	*	*	*	*	*	*	*	*	*	*	*	*
2	2	1	*	*	*	*	*	*	*	*	67_31_structural;_host-like_protein	68_32_structural_protein	*	*	*	*	*	*	*	*	*	*	*	*	*	*	*	*	*	*	*	*	*	*	*	*	*	*	*	*	*	*	*	*	*	*	*	*	*
2	2	1	*	*	*	*	*	*	*	*	67_32_structural_protein	68_33_hypothetical_protein	*	*	*	*	*	*	*	*	*	*	*	*	*	*	*	*	*	*	*	*	*	*	*	*	*	*	*	*	*	*	*	*	*	*	*	*	*
2	2	1	*	*	*	*	*	*	*	*	67_33_hypothetical_protein	68_34_hypothetical_protein	*	*	*	*	*	*	*	*	*	*	*	*	*	*	*	*	*	*	*	*	*	*	*	*	*	*	*	*	*	*	*	*	*	*	*	*	*
2	2	1	*	*	*	*	*	*	*	*	67_49_hypothetical_protein	68_50_hypothetical_protein	*	*	*	*	*	*	*	*	*	*	*	*	*	*	*	*	*	*	*	*	*	*	*	*	*	*	*	*	*	*	*	*	*	*	*	*	*
2	2	1	*	*	*	*	*	*	*	*	67_51_hypothetical_protein	68_52_hypothetical_protein	*	*	*	*	*	*	*	*	*	*	*	*	*	*	*	*	*	*	*	*	*	*	*	*	*	*	*	*	*	*	*	*	*	*	*	*	*
2	2	1	*	*	*	*	*	*	*	*	67_53_hypothetical_protein	68_54_hypothetical_protein	*	*	*	*	*	*	*	*	*	*	*	*	*	*	*	*	*	*	*	*	*	*	*	*	*	*	*	*	*	*	*	*	*	*	*	*	*
2	2	1	*	*	*	*	*	*	*	*	67_73_hypothetical_protein	68_73_hypothetical_protein	*	*	*	*	*	*	*	*	*	*	*	*	*	*	*	*	*	*	*	*	*	*	*	*	*	*	*	*	*	*	*	*	*	*	*	*	*
2	2	1	*	*	*	*	*	*	*	*	67_80_structural;_host-like_protein	68_80_structural;_host-like_protein	*	*	*	*	*	*	*	*	*	*	*	*	*	*	*	*	*	*	*	*	*	*	*	*	*	*	*	*	*	*	*	*	*	*	*	*	*
2	2	1	*	*	*	*	*	*	*	*	67_81_structural_protein	68_81_structural_protein	*	*	*	*	*	*	*	*	*	*	*	*	*	*	*	*	*	*	*	*	*	*	*	*	*	*	*	*	*	*	*	*	*	*	*	*	*
2	2	1	*	*	*	*	*	*	*	*	67_82_hypothetical_protein	68_82_structural_protein	*	*	*	*	*	*	*	*	*	*	*	*	*	*	*	*	*	*	*	*	*	*	*	*	*	*	*	*	*	*	*	*	*	*	*	*	*
2	2	1	*	*	*	*	*	*	*	*	67_86_hypothetical_protein	68_85_hypothetical_protein	*	*	*	*	*	*	*	*	*	*	*	*	*	*	*	*	*	*	*	*	*	*	*	*	*	*	*	*	*	*	*	*	*	*	*	*	*
2	2	1	*	*	*	*	*	*	*	*	67_87_hypothetical_protein	68_86_hypothetical_protein	*	*	*	*	*	*	*	*	*	*	*	*	*	*	*	*	*	*	*	*	*	*	*	*	*	*	*	*	*	*	*	*	*	*	*	*	*
2	2	1	*	*	*	*	*	*	*	*	67_8_hypothetical_protein	68_9_hypothetical_protein	*	*	*	*	*	*	*	*	*	*	*	*	*	*	*	*	*	*	*	*	*	*	*	*	*	*	*	*	*	*	*	*	*	*	*	*	*
2	2	1	*	*	*	*	*	*	59_10_hypothetical_protein	64_9_hypothetical_protein	*	*	*	*	*	*	*	*	*	*	*	*	*	*	*	*	*	*	*	*	*	*	*	*	*	*	*	*	*	*	*	*	*	*	*	*	*	*	*
2	2	1	*	*	*	*	*	*	59_12_hypothetical_protein	64_11_hypothetical_protein	*	*	*	*	*	*	*	*	*	*	*	*	*	*	*	*	*	*	*	*	*	*	*	*	*	*	*	*	*	*	*	*	*	*	*	*	*	*	*
2	2	1	*	*	*	*	*	*	59_15_hypothetical_protein	64_14_hypothetical_protein	*	*	*	*	*	*	*	*	*	*	*	*	*	*	*	*	*	*	*	*	*	*	*	*	*	*	*	*	*	*	*	*	*	*	*	*	*	*	*
2	2	1	*	*	*	*	*	*	59_23_hypothetical_protein	64_21_hypothetical_protein	*	*	*	*	*	*	*	*	*	*	*	*	*	*	*	*	*	*	*	*	*	*	*	*	*	*	*	*	*	*	*	*	*	*	*	*	*	*	*
2	2	1	*	*	*	*	*	*	59_25_hypothetical_protein	64_23_hypothetical_protein	*	*	*	*	*	*	*	*	*	*	*	*	*	*	*	*	*	*	*	*	*	*	*	*	*	*	*	*	*	*	*	*	*	*	*	*	*	*	*
2	2	1	*	*	*	*	*	*	59_26_hypothetical_protein	64_24_hypothetical_protein	*	*	*	*	*	*	*	*	*	*	*	*	*	*	*	*	*	*	*	*	*	*	*	*	*	*	*	*	*	*	*	*	*	*	*	*	*	*	*
2	2	1	*	*	*	*	*	*	59_35_hypothetical_protein	64_33_hypothetical_protein	*	*	*	*	*	*	*	*	*	*	*	*	*	*	*	*	*	*	*	*	*	*	*	*	*	*	*	*	*	*	*	*	*	*	*	*	*	*	*
2	2	1	*	*	*	*	*	*	59_47_hypothetical_protein	64_44_hypothetical_protein	*	*	*	*	*	*	*	*	*	*	*	*	*	*	*	*	*	*	*	*	*	*	*	*	*	*	*	*	*	*	*	*	*	*	*	*	*	*	*
2	2	1	*	*	*	*	*	*	59_49_hypothetical_protein	64_46_hypothetical_protein	*	*	*	*	*	*	*	*	*	*	*	*	*	*	*	*	*	*	*	*	*	*	*	*	*	*	*	*	*	*	*	*	*	*	*	*	*	*	*
2	2	1	*	*	*	*	*	*	59_58_hypothetical_protein	64_55_hypothetical_protein	*	*	*	*	*	*	*	*	*	*	*	*	*	*	*	*	*	*	*	*	*	*	*	*	*	*	*	*	*	*	*	*	*	*	*	*	*	*	*
2	2	1	*	*	*	*	*	*	59_5_hypothetical_protein	64_6_hypothetical_protein	*	*	*	*	*	*	*	*	*	*	*	*	*	*	*	*	*	*	*	*	*	*	*	*	*	*	*	*	*	*	*	*	*	*	*	*	*	*	*
2	2	1	*	*	*	*	*	*	59_81_hypothetical_protein	64_79_hypothetical_protein	*	*	*	*	*	*	*	*	*	*	*	*	*	*	*	*	*	*	*	*	*	*	*	*	*	*	*	*	*	*	*	*	*	*	*	*	*	*	*
2	2	1	*	*	*	*	*	15_16_p014	*	*	*	*	*	*	*	*	*	*	*	*	*	*	*	*	*	*	*	*	*	*	*	*	*	*	*	*	*	*	*	*	*	*	*	*	*	*	*	*	*
2	2	1	*	*	*	*	*	15_55_Int	*	*	*	*	*	*	*	*	*	*	*	*	*	*	*	*	*	*	*	*	*	*	*	*	*	*	*	*	*	*	*	*	*	*	*	*	*	*	*	*	*
2	2	1	*	*	*	*	69_33_Phage_major_capsid_protein	*	*	*	*	*	*	*	*	*	*	*	*	*	*	*	*	*	*	*	*	*	*	*	*	*	*	*	*	*	*	*	*	*	*	*	*	*	*	*	*	*	*
2	2	1	*	*	41_5_unknown	*	*	*	*	*	*	*	*	*	*	*	*	*	*	*	*	*	*	*	*	*	*	*	*	*	*	*	*	*	*	*	*	*	*	*	*	*	*	*	*	*	*	*	*
2	2	1	*	66_10_gp9	*	*	*	*	*	*	*	*	*	*	*	*	*	*	*	*	*	*	*	*	*	*	*	*	*	*	*	*	*	*	*	*	*	*	*	*	*	*	*	*	*	*	*	*	*
2	2	1	*	66_12_RP_thymidylate_synthase	*	*	*	*	*	*	*	*	*	*	*	*	*	*	*	*	*	*	*	*	*	*	*	*	*	*	*	*	*	*	*	*	*	*	*	*	*	*	*	*	*	*	*	*	*
2	2	1	*	66_16_RP_DNA_pol	*	*	*	*	*	*	*	*	*	*	*	*	*	*	*	*	*	*	*	*	*	*	*	*	*	*	*	*	*	*	*	*	*	*	*	*	*	*	*	*	*	*	*	*	*
2	2	1	*	66_17_gp16	*	*	*	*	*	*	*	*	*	*	*	*	*	*	*	*	*	*	*	*	*	*	*	*	*	*	*	*	*	*	*	*	*	*	*	*	*	*	*	*	*	*	*	*	*
2	2	1	*	66_18_gp17	*	*	*	*	*	*	*	*	*	*	*	*	*	*	*	*	*	*	*	*	*	*	*	*	*	*	*	*	*	*	*	*	*	*	*	*	*	*	*	*	*	*	*	*	*
2	2	1	*	66_20_gp19	*	*	*	*	*	*	*	*	*	*	*	*	*	*	*	*	*	*	*	*	*	*	*	*	*	*	*	*	*	*	*	*	*	*	*	*	*	*	*	*	*	*	*	*	*
2	2	1	*	66_22_gp22	*	*	*	*	*	*	*	*	*	*	*	*	*	*	*	*	*	*	*	*	*	*	*	*	*	*	*	*	*	*	*	*	*	*	*	*	*	*	*	*	*	*	*	*	*
2	2	1	*	66_25_gp25	*	*	*	*	*	*	*	*	*	*	*	*	*	*	*	*	*	*	*	*	*	*	*	*	*	*	*	*	*	*	*	*	*	*	*	*	*	*	*	*	*	*	*	*	*
2	2	1	*	66_26_gp26	*	*	*	*	*	*	*	*	*	*	*	*	*	*	*	*	*	*	*	*	*	*	*	*	*	*	*	*	*	*	*	*	*	*	*	*	*	*	*	*	*	*	*	*	*
2	2	1	*	66_29_gp27	*	*	*	*	*	*	*	*	*	*	*	*	*	*	*	*	*	*	*	*	*	*	*	*	*	*	*	*	*	*	*	*	*	*	*	*	*	*	*	*	*	*	*	*	*
2	2	1	*	66_30_gp28	*	*	*	*	*	*	*	*	*	*	*	*	*	*	*	*	*	*	*	*	*	*	*	*	*	*	*	*	*	*	*	*	*	*	*	*	*	*	*	*	*	*	*	*	*
2	2	1	*	66_31_gp29	*	*	*	*	*	*	*	*	*	*	*	*	*	*	*	*	*	*	*	*	*	*	*	*	*	*	*	*	*	*	*	*	*	*	*	*	*	*	*	*	*	*	*	*	*
2	2	1	*	66_32_gp30	*	*	*	*	*	*	*	*	*	*	*	*	*	*	*	*	*	*	*	*	*	*	*	*	*	*	*	*	*	*	*	*	*	*	*	*	*	*	*	*	*	*	*	*	*
2	2	1	*	66_5_gp4	*	*	*	*	*	*	*	*	*	*	*	*	*	*	*	*	*	*	*	*	*	*	*	*	*	*	*	*	*	*	*	*	*	*	*	*	*	*	*	*	*	*	*	*	*
2	2	1	*	66_8_gp7	*	*	*	*	*	*	*	*	*	*	*	*	*	*	*	*	*	*	*	*	*	*	*	*	*	*	*	*	*	*	*	*	*	*	*	*	*	*	*	*	*	*	*	*	*
2	2	1	71_51_hypothetical_protein	*	*	*	*	*	*	*	*	*	*	*	*	*	*	*	*	*	*	*	*	29_43_hypothetical_protein	*	*	*	*	*	*	*	*	*	*	*	*	*	*	*	*	*	*	*	*	*	*	*	*	*
2	2	1	71_5_Clp_protease	*	*	*	*	*	*	*	*	*	*	*	*	*	*	*	*	*	*	*	*	29_4_peptidase_S14	*	*	*	*	*	*	*	*	*	*	*	*	*	*	*	*	*	*	*	*	*	*	*	*	*
2	2	1	71_61_Zinc-binding_domain_containing_protein	*	*	*	*	*	*	*	*	*	*	*	*	*	*	*	*	*	*	*	*	29_62_hypothetical_protein	*	*	*	*	*	*	*	*	*	*	*	*	*	*	*	*	*	*	*	*	*	*	*	*	*
[truncated: 55 more columns]
